# Supplementary material for: Transcriptome analysis and phenotyping of walnut seedling roots under nitrogen stresses
Source: Sci Rep. 2022 Jul 14;12:12066. doi: 10.1038/s41598-022-14850-2 (PMC9283388; doi:10.1038/s41598-022-14850-2)
Supplement: Supplementary file 3 — Supplementary Information 3. [file 41598_2022_14850_MOESM3_ESM.xlsx]

## Sheet: L-vs-EL
gene_id	average_fpkm_L	average_fpkm_EL	diffexp_log2fc_L-vs-EL
CL2604.Contig5_All	334.726	2017.59	2.60811
Unigene13893_All	1342.94	9693.06	2.87512
CL1428.Contig2_All	485.74	2637.79	2.46752
CL3008.Contig4_All	317.356	1540.54	2.31953
CL3547.Contig3_All	106.676	1277.15	3.57228
Unigene6646_All	27.473	229.763	3.05606
CL8649.Contig3_All	9.356	255.446	4.7576
CL494.Contig12_All	11.14	149.863	3.75812
CL8427.Contig6_All	80.97	451.003	2.48804
CL6605.Contig2_All	102.163	451.39	2.13378
CL8869.Contig17_All	17.92	1.206	-3.85137
CL494.Contig6_All	27.026	116.773	2.11381
CL6511.Contig2_All	33.66	212.896	2.67432
CL3002.Contig12_All	30.81	195.943	2.68348
CL189.Contig30_All	76.903	1.006	-6.20253
CL572.Contig30_All	16.626	76.466	2.20005
CL4119.Contig4_All	33.886	253.293	2.90814
Unigene8253_All	44.133	182.75	2.05507
Unigene18321_All	245.413	36.71	-2.71076
CL2172.Contig3_All	6.636	55.413	3.04442
CL4515.Contig1_All	57.58	272.7	2.26582
Unigene6337_All	94.74	9.773	-3.24383
Unigene9032_All	5.25	57.196	3.45665
CL75.Contig1_All	22.35	101.72	2.18148
CL5882.Contig6_All	88.59	20.083	-2.17305
Unigene20630_All	21.226	126.16	2.57489
Unigene20487_All	163.516	26.346	-2.61784
CL180.Contig14_All	5.436	37.54	2.76976
CL415.Contig20_All	12.09	0.856	-3.77832
Unigene20694_All	206.01	30.04	-2.73783
CL6900.Contig7_All	32.846	3.14	-3.32833
Unigene7870_All	14.553	1.006	-3.85805
CL949.Contig3_All	3.226	46.76	3.84217
Unigene20686_All	8.393	86.906	3.37043
CL165.Contig14_All	11.606	63.856	2.48847
CL949.Contig5_All	14.6	75.063	2.35761
Unigene28777_All	70.963	10.09	-2.82188
CL2524.Contig1_All	18.843	80.353	2.09027
CL4119.Contig1_All	84.59	1.15	-6.15451
CL572.Contig23_All	56.84	13.03	-2.08271
Unigene22053_All	10.483	41.99	2.00552
CL8829.Contig10_All	34.46	2.353	-3.84459
Unigene13806_All	28.026	116.183	2.05362
CL1426.Contig3_All	9.58	49.62	2.36619
CL3874.Contig2_All	59.626	0.063	-9.7911
Unigene32000_All	126.57	16.576	-2.90148
CL7499.Contig3_All	7.293	33.756	2.20071
CL1070.Contig1_All	12.23	1.893	-2.6871
CL2810.Contig3_All	61.163	10.613	-2.52771
CL8824.Contig8_All	20.796	96.123	2.2186
CL854.Contig4_All	2.083	29.746	3.81906
CL78.Contig2_All	54.693	7.276	-2.9105
CL415.Contig17_All	11.05	2.446	-2.17587
CL1509.Contig6_All	20.4	3.163	-2.68414
Unigene11764_All	85.823	19.316	-2.13416
Unigene13849_All	6.176	50.32	3.01984
CL1435.Contig12_All	7.063	31.01	2.13086
CL714.Contig1_All	10.196	96.72	3.26501
CL8853.Contig3_All	22.936	0.86	-4.72364
Unigene13839_All	26.54	114.65	2.12292
CL2340.Contig1_All	12.396	0.053	-7.80499
CL2491.Contig6_All	19.71	4.78	-2.03682
CL7415.Contig1_All	2.2	42.533	4.24247
Unigene2538_All	26.966	4.316	-2.63276
CL564.Contig41_All	0.213	66.34	8.29197
CL4031.Contig1_All	13.563	53.883	2.00426
CL7499.Contig1_All	24.45	5.196	-2.23791
CL499.Contig3_All	27.303	3.933	-2.7868
Unigene2970_All	4.24	25.463	2.56813
Unigene9374_All	15.15	78.49	2.37189
CL8869.Contig13_All	0.363	3.65	3.32368
CL36.Contig20_All	12.366	0.233	-5.75242
Unigene2643_All	16.25	2.87	-2.49633
CL1535.Contig6_All	10.216	0.523	-4.28145
CL8488.Contig7_All	2.833	23.16	3.04939
CL450.Contig25_All	0.37	4.123	3.48398
CL4648.Contig1_All	62.653	10.573	-2.56882
Unigene22054_All	18.133	3.336	-2.43865
CL1871.Contig6_All	4.35	27.533	2.67156
CL4160.Contig2_All	51.53	12.006	-2.06831
CL450.Contig48_All	3.44	0.176	-4.30565
CL4047.Contig3_All	25.983	1.223	-4.40323
Unigene3967_All	0.013	5.143	8.69189
CL8403.Contig2_All	0.706	27.336	5.31218
CL1428.Contig4_All	12.55	56.96	2.20354
Unigene399_All	23.686	3.46	-2.80082
CL2839.Contig2_All	0.46	21.813	5.55575
CL415.Contig24_All	8.573	0	-13.4665
CL6457.Contig1_All	20.52	0.34	-5.86031
CL449.Contig33_All	13.683	2.59	-2.42677
CL947.Contig6_All	21.51	0.023	-9.81975
CL2678.Contig6_All	0.88	18.656	4.44432
CL1552.Contig6_All	11.933	1.886	-2.63201
CL5645.Contig2_All	11.963	1.103	-3.42304
Unigene8066_All	17.263	4.133	-2.06848
CL3115.Contig1_All	23.326	0.423	-5.76121
CL2080.Contig7_All	6.813	0.64	-3.41723
CL8853.Contig8_All	0.75	12.213	4.0329
CL572.Contig14_All	1.01	9.063	3.16161
CL947.Contig7_All	26.153	6.096	-2.08818
Unigene11768_All	23.593	1.706	-3.79156
CL7735.Contig2_All	5.486	25.613	2.23067
Unigene3366_All	0.033	1.27	5.16517
CL8704.Contig9_All	4.523	0.143	-4.94019
CL189.Contig24_All	0.133	6.546	5.65986
Unigene5496_All	21.006	4.236	-2.30762
CL2413.Contig7_All	8.856	0.046	-7.52242
CL3255.Contig6_All	30.293	0.006	-12.1607
CL2340.Contig4_All	10.893	0	-12.9001
CL8558.Contig23_All	9.85	0.456	-4.45154
Unigene15437_All	3.33	36.326	3.44655
CL1451.Contig1_All	1.796	26.1	3.87359
Unigene3397_All	0.106	2.833	4.72441
Unigene4560_All	4.036	0.04	-6.5902
Unigene11656_All	99.246	22.853	-2.11927
CL5103.Contig7_All	10.206	1.59	-2.69962
CL8756.Contig2_All	21.59	4.703	-2.21602
CL988.Contig3_All	1.396	13.133	3.24382
Unigene15234_All	0	6.633	12.7626
CL3098.Contig1_All	4.166	17.35	2.04637
CL4717.Contig2_All	30.306	6.24	-2.27349
CL6358.Contig1_All	23.623	4.13	-2.49463
Unigene24421_All	5.586	25.746	2.19774
CL56.Contig2_All	15.863	2.756	-2.50955
CL8869.Contig16_All	0.066	1.586	4.55981
CL6511.Contig3_All	3.596	20.05	2.48712
CL86.Contig13_All	10.97	2.3	-2.25484
CL8720.Contig57_All	4.276	17.23	2.00007
CL1321.Contig3_All	10.333	1.996	-2.40076
CL5103.Contig5_All	2.32	11.396	2.29808
CL7613.Contig16_All	2.783	19.426	2.82361
CL1123.Contig17_All	5.59	0	-12.6694
CL1792.Contig3_All	4.856	35.976	2.88595
CL6912.Contig2_All	24.386	0	-12.6539
CL104.Contig37_All	10.153	0	-12.6524
CL5759.Contig2_All	2.21	21.593	3.27424
Unigene20746_All	20.543	0.516	-5.29371
Unigene7222_All	2.626	0.17	-3.98062
Unigene4717_All	0.693	3.903	2.47979
CL6426.Contig2_All	0	22.726	12.4814
CL5246.Contig1_All	2.586	17.95	2.79933
CL8869.Contig12_All	2.293	0.39	-2.51271
CL4372.Contig2_All	25.216	0	-12.4949
CL1024.Contig1_All	0.04	10.916	8.14097
CL189.Contig21_All	3.356	0.11	-4.87909
CL3234.Contig4_All	9.523	1.27	-2.88435
Unigene15904_All	5.423	38.216	2.81167
CL974.Contig1_All	7.796	0.306	-4.64968
CL2340.Contig3_All	7.793	0	-12.4039
CL8892.Contig16_All	2.743	0.03	-6.51976
CL12.Contig31_All	3.883	22.77	2.58226
CL12.Contig15_All	0.076	5.283	6.12062
CL8805.Contig9_All	0.063	5.226	6.37251
Unigene4855_All	0.19	3.576	4.22496
CL430.Contig5_All	2.61	20.733	2.98566
CL330.Contig3_All	4.68	0.046	-6.67089
CL4699.Contig4_All	12.446	1.06	-3.55926
CL1289.Contig3_All	0.253	5.743	4.49906
CL665.Contig1_All	2.5	16.033	2.72575
Unigene9642_All	5.026	22.51	2.15747
CL683.Contig2_All	1.233	7.953	2.68707
CL5579.Contig2_All	5.07	32.113	2.66435
Unigene21846_All	3.823	16.77	2.13108
Unigene35801_All	0.863	11.25	3.68585
Unigene3615_All	1.04	4.31	2.0397
CL3814.Contig4_All	11.566	2.786	-2.02518
CL3966.Contig6_All	3.953	0.183	-4.44255
CL8869.Contig15_All	2.4	0.476	-2.33911
CL3450.Contig2_All	1.116	11.49	3.39133
CL2698.Contig21_All	2.963	15.623	2.40678
CL8281.Contig2_All	12.683	1.766	-2.82987
CL2938.Contig2_All	21.03	4.386	-2.26366
Unigene36678_All	0.413	13.026	4.98699
CL3877.Contig1_All	8.836	0.326	-4.75677
CL2799.Contig8_All	9.143	1.683	-2.40859
CL3745.Contig4_All	17.8	0	-12.0715
CL415.Contig8_All	2.483	0.373	-2.76554
Unigene5789_All	2.34	12.186	2.36883
CL78.Contig27_All	18.413	3.803	-2.27766
CL8317.Contig8_All	5.143	0.413	-3.60111
CL2685.Contig9_All	13.936	2.316	-2.58772
CL5030.Contig6_All	16.916	3.65	-2.18892
CL537.Contig4_All	0.906	5.026	2.45999
CL8624.Contig15_All	6.573	0.19	-5.09469
CL1636.Contig30_All	0.913	6.396	2.81711
CL4084.Contig3_All	0.323	4.493	3.83234
Unigene16551_All	0.25	8.636	5.11392
CL7613.Contig1_All	7.923	0.093	-6.40618
Unigene30429_All	7.586	36.75	2.33012
CL4872.Contig2_All	14.24	0.1	-7.13091
CL193.Contig17_All	0.436	3.586	3.00769
Unigene4941_All	2.083	15.273	2.88162
CL2108.Contig5_All	0.896	6.943	2.93945
Unigene9002_All	1.396	9.86	2.81333
Unigene7259_All	0.123	3.033	4.59072
CL6197.Contig1_All	8.27	0.49	-4.0539
CL7936.Contig1_All	16.69	0.216	-6.2274
CL4714.Contig6_All	13.923	0.576	-4.5784
CL1734.Contig1_All	6.073	0.753	-2.99994
CL8056.Contig1_All	3.733	19.303	2.37563
Unigene12462_All	0.076	5.793	6.25869
Unigene11421_All	2.733	0.223	-3.62264
CL1426.Contig18_All	6.013	0.406	-3.89064
CL953.Contig35_All	0.306	4.826	3.97576
CL1805.Contig2_All	7.363	0	-11.7747
Unigene15874_All	8.816	0.593	-3.87662
Unigene8922_All	19.99	4.086	-2.27933
CL396.Contig12_All	10.126	2.093	-2.23188
Unigene17556_All	1.613	10.686	2.76164
CL1050.Contig1_All	0.07	6.513	6.58171
CL6878.Contig5_All	5.93	1.453	-2.03117
CL3339.Contig5_All	4.953	0.24	-4.38569
Unigene11993_All	29.74	5.62	-2.37462
CL5579.Contig1_All	7.536	31.226	2.06141
CL4902.Contig1_All	2.06	22.9	3.47098
CL1764.Contig6_All	0.103	3.236	4.9574
CL78.Contig29_All	7.756	0.65	-3.64188
CL1944.Contig1_All	3.14	0.03	-6.75577
CL3463.Contig1_All	0.77	4.083	2.38526
CL2918.Contig2_All	3.833	20.793	2.4554
CL8564.Contig27_All	0.05	1.11	4.50081
CL73.Contig25_All	0.186	3.37	4.16628
CL815.Contig2_All	0.156	3.153	4.35241
Unigene25858_All	7.713	0.19	-5.32267
CL5779.Contig6_All	6.236	0	-11.5992
CL3864.Contig7_All	8.09	0.936	-3.12223
CL2818.Contig6_All	0.683	4.533	2.70473
CL36.Contig11_All	0	7.053	11.4983
CL6611.Contig10_All	5.933	0.143	-5.35746
CL8466.Contig5_All	2.08	0.19	-3.46523
CL114.Contig10_All	0.093	2.376	4.60994
Unigene7299_All	3.036	0.18	-4.15911
CL2125.Contig3_All	12.27	0.343	-5.13504
CL1575.Contig4_All	2.52	12.24	2.28714
CL7673.Contig1_All	0.596	2.893	2.28864
Unigene21005_All	19.126	0	-11.5112
CL1636.Contig29_All	5.753	1.133	-2.34334
CL2447.Contig4_All	2.063	10.093	2.2741
CL8.Contig2_All	0.053	2.876	5.74195
Unigene2543_All	15.17	3.07	-2.29313
CL450.Contig8_All	3.76	0.35	-3.44454
CL2360.Contig4_All	3.763	0.38	-3.3052
CL1734.Contig4_All	3.173	0.336	-3.22247
CL3841.Contig3_All	1.143	6.603	2.54879
CL4558.Contig4_All	0.533	2.413	2.17397
CL3731.Contig6_All	1.933	8.843	2.15702
CL2935.Contig5_All	0.75	6.866	3.19098
Unigene4667_All	0.823	5.686	2.78004
Unigene15856_All	1.563	13.013	3.06437
Unigene22093_All	5.826	0.496	-3.55196
CL5061.Contig1_All	1.966	8.103	2.05276
CL3301.Contig4_All	9.236	1.416	-2.62256
CL189.Contig20_All	0.83	3.88	2.18698
CL614.Contig21_All	1.253	5.646	2.18604
CL2777.Contig4_All	3.013	0.55	-2.43237
CL3707.Contig11_All	5.39	1.146	-2.21492
Unigene19728_All	0.343	5.916	4.09683
CL1576.Contig4_All	8.106	0.013	-9.14466
CL7613.Contig20_All	1.426	12.153	3.09539
CL2256.Contig10_All	5.526	0.786	-2.79558
CL1408.Contig6_All	0.566	4.993	3.16848
CL6805.Contig6_All	4.876	0.546	-3.14847
CL6760.Contig2_All	6.503	1.18	-2.44771
CL5111.Contig7_All	9.716	1.34	-2.86665
CL111.Contig3_All	4.393	0.246	-4.17456
CL1111.Contig5_All	9.12	0	-11.2614
CL3886.Contig8_All	1.71	8.003	2.22742
CL23.Contig37_All	8.283	0.853	-3.3079
Unigene6945_All	1.366	0.23	-2.55568
CL1226.Contig3_All	0.96	6.796	2.79856
CL8561.Contig41_All	0.303	2.586	3.06752
CL3841.Contig2_All	6.233	0	-11.2151
CL435.Contig7_All	2.686	0.17	-3.95519
CL6550.Contig3_All	20.98	3.863	-2.43809
CL7197.Contig1_All	6.026	0.89	-2.74334
CL1250.Contig12_All	0.146	1.966	3.73086
CL6619.Contig1_All	1.84	10.486	2.50133
CL3020.Contig7_All	0.003	3.59	10.6214
CL5599.Contig3_All	1.05	6.566	2.65099
CL953.Contig9_All	0.023	4.156	7.53614
CL1664.Contig4_All	6.583	1.266	-2.4138
CL3242.Contig4_All	0	4.673	11.0799
CL492.Contig2_All	0.05	1.256	4.62985
CL86.Contig5_All	0	3.37	11.0715
CL8808.Contig6_All	4.463	0.506	-3.13261
CL683.Contig11_All	0	5.956	11.0703
CL4783.Contig9_All	0.09	3.533	5.2203
CL2604.Contig3_All	0.23	2.743	3.60133
Unigene11699_All	5.326	1.256	-2.06923
Unigene11763_All	2.203	12.976	2.55118
Unigene6901_All	0.506	4.633	3.18561
Unigene30081_All	0.753	7.126	3.23948
CL6175.Contig2_All	10.503	0	-11.0824
CL73.Contig57_All	0.74	4.983	2.76924
CL6197.Contig6_All	1.996	9.856	2.32135
CL404.Contig6_All	8.406	0.506	-4.01776
CL8460.Contig1_All	1.85	8.3	2.16824
CL316.Contig12_All	4.11	0.75	-2.44358
CL4147.Contig12_All	12.73	0	-11.0533
Unigene10926_All	3.79	16.49	2.12324
CL1545.Contig2_All	6.22	0.92	-2.74381
CL3018.Contig2_All	6.97	0.65	-3.3837
CL8317.Contig3_All	1.653	0.143	-3.56638
CL2208.Contig5_All	5.96	0	-11.0045
CL8490.Contig28_All	4.646	0	-11.0032
CL872.Contig1_All	16.35	3.913	-2.04908
CL3537.Contig5_All	0.72	6.813	3.26233
CL4814.Contig1_All	2.516	12.486	2.30214
CL8704.Contig3_All	4.976	0	-10.9967
CL2938.Contig3_All	6.633	0.133	-5.58398
CL3018.Contig3_All	0.206	5.78	4.82879
CL736.Contig27_All	0.043	1.713	5.34531
CL564.Contig40_All	9.826	0.096	-6.64034
Unigene16900_All	8.37	0.67	-3.64043
CL6892.Contig2_All	10.713	0	-10.914
CL2080.Contig5_All	0.743	3.056	2.03483
Unigene3206_All	0.746	4.92	2.70406
CL8734.Contig4_All	2.286	0.193	-3.64623
CL815.Contig3_All	3.81	0	-10.902
Unigene6401_All	0.536	4.196	2.96732
Unigene4109_All	1.403	7.033	2.35588
CL8736.Contig1_All	7.53	0.253	-4.8843
CL5622.Contig2_All	4.03	18.41	2.18877
CL1668.Contig2_All	0.56	5.193	3.21307
CL6807.Contig2_All	6.59	1.11	-2.56049
CL1368.Contig1_All	4.203	0.246	-4.05722
CL5904.Contig6_All	4.403	0.283	-3.98946
CL12.Contig35_All	0.01	4.226	8.5974
Unigene2977_All	3.323	0.79	-2.06631
CL1636.Contig11_All	1.976	0.166	-3.53862
CL2840.Contig1_All	9.283	2.09	-2.12146
CL7613.Contig10_All	0.993	11.523	3.54014
CL40.Contig3_All	6.803	0.976	-2.75976
CL1348.Contig10_All	2.163	0.25	-3.18219
CL1636.Contig32_All	3.36	0	-10.81
CL8323.Contig2_All	1.826	8.78	2.28141
CL1112.Contig6_All	0.69	3.246	2.24256
CL5599.Contig4_All	5.673	1.023	-2.4121
Unigene7806_All	7.96	0.673	-3.55282
CL7196.Contig2_All	3.396	14.26	2.078
CL5425.Contig2_All	3.31	16.38	2.3031
CL3764.Contig1_All	9.393	1.51	-2.66757
CL415.Contig11_All	0.973	0.086	-3.46868
CL4571.Contig1_All	2.793	0.103	-4.80214
Unigene7219_All	4.753	1.026	-2.22636
CL8490.Contig17_All	0.723	3.69	2.33188
CL4287.Contig3_All	13.693	1.75	-2.96462
CL988.Contig5_All	0	5.823	10.6706
Unigene19725_All	0	4.743	10.6636
CL1343.Contig43_All	0.223	1.936	3.13838
CL572.Contig18_All	3.076	0.226	-3.75091
CL6527.Contig2_All	1.436	7.206	2.32874
CL3257.Contig4_All	0.866	5.56	2.65081
CL8704.Contig11_All	1.6	0	-10.6936
CL3814.Contig3_All	0.396	3.556	3.18115
Unigene3974_All	0.736	5.59	2.92586
Unigene2739_All	0.05	1.55	4.95041
CL4415.Contig2_All	2.536	0.026	-6.48229
Unigene7447_All	1.136	4.636	2.03743
CL3260.Contig2_All	2.37	0	-10.6716
CL251.Contig15_All	2.866	0.296	-3.26737
Unigene10776_All	4.753	0.34	-3.78418
CL8485.Contig85_All	4.1	0.42	-3.2303
CL4662.Contig3_All	1.283	5.676	2.13765
CL3255.Contig2_All	5.01	0.023	-7.81894
CL5975.Contig6_All	2.77	0.153	-4.13756
CL4714.Contig2_All	6.643	0.03	-7.79231
CL8824.Contig4_All	0.71	8.343	3.56328
CL7594.Contig6_All	3.903	0.12	-4.9629
CL821.Contig28_All	3.023	0.15	-4.27351
Unigene15667_All	7.433	1.583	-2.21421
CL8335.Contig6_All	0.236	2.316	3.2946
Unigene11154_All	3.136	0.68	-2.1804
CL4038.Contig6_All	0.703	5.713	3.03466
CL3244.Contig4_All	5.08	0.973	-2.38196
CL8656.Contig2_All	1.276	6.773	2.38748
CL396.Contig18_All	0.05	0.85	4.06502
CL710.Contig6_All	1.603	0.256	-2.66182
Unigene10823_All	1.276	0.213	-2.57605
CL125.Contig8_All	1.99	0.186	-3.40401
Unigene20842_All	0.846	4.52	2.41891
CL5061.Contig5_All	3.35	13.643	2.0472
CL1919.Contig14_All	0.92	4.256	2.21731
Unigene26485_All	0.083	5.61	6.0853
CL7219.Contig2_All	5.326	0.533	-3.31841
CL2259.Contig5_All	9.2	1.893	-2.26461
CL1207.Contig4_All	0.08	2.683	5.07521
CL125.Contig2_All	2.246	0	-10.5714
CL3132.Contig2_All	6.32	0.533	-3.51584
CL12.Contig3_All	0.683	6.503	3.27695
CL2828.Contig2_All	1.893	8.96	2.26287
Unigene7967_All	2.15	0.416	-2.4071
CL596.Contig10_All	1.48	6.69	2.17479
CL5011.Contig2_All	4.046	0.813	-2.3186
CL8490.Contig8_All	0	4.093	10.494
CL7300.Contig1_All	5.25	21.41	2.04008
CL6912.Contig4_All	7.833	0.003	-12.1099
CL125.Contig7_All	3.23	0.503	-2.65479
CL4536.Contig1_All	6.066	0.01	-9.04272
CL930.Contig8_All	2.996	0	-10.5336
CL8.Contig9_All	0.326	2.503	2.9295
CL6285.Contig1_All	2.313	14.013	2.60519
CL8869.Contig11_All	0.083	0.666	3.00383
CL12.Contig2_All	0.146	5.94	5.34892
Unigene12056_All	0.456	6.366	3.80431
Unigene5179_All	0.346	2.003	2.52776
CL2248.Contig2_All	0.773	4.623	2.58758
CL5016.Contig2_All	0.633	5.82	3.19842
Unigene11488_All	10.333	2.286	-2.14934
Unigene20766_All	5.153	0.643	-2.98359
CL2887.Contig6_All	0.326	2.903	3.17552
CL3359.Contig1_All	9.766	1.17	-3.04804
Unigene4793_All	3.086	0.246	-3.59491
Unigene28342_All	5.77	1.08	-2.40077
Unigene23311_All	5.563	0.046	-6.9078
CL3569.Contig9_All	2.303	0.273	-3.06958
Unigene4784_All	4.33	0	-10.4869
CL4077.Contig4_All	6.266	0.656	-3.22997
CL328.Contig1_All	5.036	0.646	-2.9548
CL4239.Contig3_All	1.753	8.45	2.24782
CL4573.Contig1_All	0.35	3.116	3.16658
CL792.Contig3_All	1.176	0.193	-2.55357
CL9.Contig5_All	2.63	0.313	-3.0148
CL333.Contig4_All	0.686	3.84	2.47566
CL812.Contig48_All	2.113	0	-10.453
CL8273.Contig1_All	2.116	14.56	2.81433
CL207.Contig7_All	1.296	0.053	-4.56132
CL7014.Contig1_All	6.596	0.086	-6.24346
CL1636.Contig5_All	0	2.7	10.3904
CL114.Contig12_All	0.163	1.596	3.29584
CL6798.Contig4_All	0.05	2.913	5.92699
CL339.Contig3_All	1.773	0.043	-5.32803
Unigene2744_All	3.14	0.71	-2.14533
CL86.Contig20_All	3.253	0.743	-2.15226
Unigene18881_All	0.423	4.796	3.48826
CL27.Contig1_All	0.326	2.216	2.76493
CL1190.Contig2_All	0.986	0.143	-2.80566
Unigene6512_All	0.36	2.45	2.78141
Unigene12148_All	8.79	0.646	-3.75838
CL3830.Contig1_All	3.26	0.56	-2.53325
CL2759.Contig2_All	3.84	0.24	-3.98244
CL2762.Contig7_All	6.846	0.506	-3.77547
CL1501.Contig9_All	0.746	5.17	2.78169
CL351.Contig5_All	5.443	0.673	-2.97648
CL4084.Contig2_All	0.683	9.226	3.77928
CL1747.Contig12_All	1.343	0.183	-2.86692
CL1404.Contig7_All	0.09	2.773	5.00074
CL5065.Contig1_All	10.3	2.063	-2.29444
Unigene25252_All	2.496	17.916	2.85063
CL8892.Contig1_All	1.456	0.1	-3.80182
Unigene6806_All	0	1.726	10.2858
CL423.Contig49_All	2.82	0.216	-3.73071
CL200.Contig9_All	3.303	0.18	-4.18136
CL1298.Contig4_All	3.83	0.916	-2.04294
CL3753.Contig3_All	11.416	0	-10.3223
CL17.Contig4_All	6.293	0.95	-2.70331
CL446.Contig3_All	0.44	4.713	3.40181
CL7219.Contig1_All	2.316	0.2	-3.52262
CL1668.Contig1_All	0.346	3.64	3.37188
CL94.Contig18_All	0	2.01	10.2503
CL937.Contig2_All	0.476	4.006	3.10691
Unigene26958_All	4.003	0	-10.2884
Unigene13308_All	0.88	3.633	2.04674
Unigene36697_All	0.02	5.306	8.22227
CL1491.Contig10_All	3.213	0.803	-2.00696
Unigene10808_All	4.076	0.83	-2.2845
CL1289.Contig2_All	0.006	2.233	8.15952
CL793.Contig15_All	0.206	1.736	3.06666
CL2698.Contig9_All	8.393	1.843	-2.20539
CL8837.Contig2_All	5.896	0.39	-3.89929
CL2920.Contig5_All	0.433	2.1	2.27146
Unigene20792_All	7.36	1.836	-2.01885
Unigene4508_All	2.02	0.066	-4.9085
CL5544.Contig2_All	2.743	0.003	-9.26674
CL3058.Contig2_All	5.95	1.27	-2.25696
CL2274.Contig3_All	1.53	8.133	2.39846
Unigene1195_All	1.726	12.386	2.87487
Unigene25843_All	4.953	0.06	-6.3443
CL7745.Contig1_All	6.74	0.056	-6.95544
CL5492.Contig1_All	6.433	0.143	-5.45778
CL8752.Contig9_All	1.623	0	-10.2201
Unigene22088_All	4.786	0.733	-2.71695
CL1348.Contig9_All	0	1.75	10.1609
CL472.Contig12_All	1.67	0.37	-2.1216
CL1541.Contig12_All	2.186	0.01	-7.98022
CL1348.Contig4_All	3.74	0.743	-2.334
CL1749.Contig1_All	5.973	0.17	-5.14227
Unigene8494_All	3.926	0.813	-2.26646
CL1310.Contig3_All	4.686	0.453	-3.35721
CL3745.Contig3_All	3.433	0.033	-6.69822
Unigene1727_All	9.45	0	-10.1826
CL8242.Contig6_All	0.416	3.183	2.96128
Unigene19928_All	8.963	1.156	-2.9412
CL2395.Contig8_All	0.096	1.786	4.22095
Unigene6577_All	3.663	0.61	-2.62669
CL2996.Contig4_All	0	4.353	10.0968
CL5829.Contig2_All	4.6	0.673	-2.74702
CL4333.Contig5_All	6.036	1.133	-2.39355
CL3313.Contig2_All	0.063	1.406	4.46325
Unigene18919_All	12.676	2.033	-2.60729
CL1328.Contig8_All	0	1.896	10.0745
Unigene5904_All	4.133	0.546	-2.8712
CL1195.Contig6_All	3.206	0	-10.1089
CL1642.Contig5_All	0	3.133	10.0543
CL2333.Contig1_All	4.843	0.99	-2.27605
Unigene25758_All	3.333	0.453	-2.87071
Unigene10913_All	2.763	0.02	-6.97712
CL1763.Contig5_All	1.326	0.04	-5.00649
CL396.Contig6_All	1.11	0.193	-2.50079
CL2311.Contig21_All	0.033	1.32	5.31518
CL1636.Contig3_All	0.636	2.98	2.25018
CL5745.Contig5_All	0.61	4.18	2.79557
CL7048.Contig2_All	0.636	4.163	2.70855
CL736.Contig17_All	0.216	1.493	2.78408
CL1392.Contig9_All	2.853	0.486	-2.55027
CL449.Contig12_All	4.17	1.043	-2.01629
CL84.Contig14_All	0.14	1.433	3.29197
CL2973.Contig2_All	3.986	0.796	-2.30921
CL1343.Contig17_All	0.163	1.286	2.97564
CL8875.Contig8_All	1.746	0.083	-4.39214
CL3257.Contig9_All	0.066	2.546	5.24436
CL3084.Contig7_All	0.306	1.586	2.34492
CL6208.Contig1_All	8.7	1.673	-2.34102
Unigene1570_All	1.64	13.96	3.10561
CL5192.Contig2_All	1.803	0.076	-4.57133
CL1892.Contig19_All	4.556	0	-9.97951
CL1340.Contig5_All	0.956	4.033	2.08298
CL2288.Contig4_All	1.14	5.246	2.19289
Unigene17416_All	0.226	1.363	2.5725
CL1524.Contig4_All	0	2.013	9.92298
Unigene19910_All	2.376	0	-9.97262
CL1143.Contig4_All	1.59	0.08	-4.28622
Unigene26767_All	3.233	0	-9.97126
CL877.Contig15_All	0.496	2.443	2.29728
CL1708.Contig2_All	0.643	3.126	2.271
Unigene8136_All	0.783	3.336	2.10719
CL1797.Contig5_All	0.093	1.66	4.17623
Unigene342_All	2.033	0.41	-2.29468
CL8230.Contig3_All	4.266	1.006	-2.08109
CL6929.Contig7_All	0.33	2.856	3.10587
CL2080.Contig3_All	0	1.16	9.89429
CL8281.Contig1_All	2.516	0.433	-2.54767
CL2658.Contig8_All	4.356	1.046	-2.04511
Unigene22604_All	4.276	0.88	-2.27499
CL4036.Contig1_All	0.413	2.393	2.54148
Unigene12210_All	7.523	1.76	-2.08796
CL2841.Contig4_All	5.916	1.226	-2.27471
CL4362.Contig3_All	3.823	16.023	2.07104
CL8564.Contig37_All	0.886	0.176	-2.31035
CL866.Contig5_All	0.14	1.573	3.48755
CL1330.Contig5_All	4.67	0.953	-2.28739
Unigene13223_All	1.323	0.063	-4.31091
CL1179.Contig6_All	0.31	2.61	3.08383
CL1552.Contig5_All	0	3.99	9.84673
CL1408.Contig8_All	0.19	1.733	3.24529
CL6556.Contig6_All	2.423	0.57	-2.05217
CL7108.Contig2_All	4.556	1.053	-2.08599
CL7703.Contig8_All	0.6	3.086	2.35723
Unigene11467_All	6.64	1.51	-2.11475
CL423.Contig16_All	1.523	0.083	-4.13319
CL733.Contig9_All	3.053	0	-9.86478
Unigene14997_All	7.826	1.903	-2.03761
CL161.Contig140_All	1.09	0.103	-3.48609
CL189.Contig13_All	0	2.106	9.80669
CL454.Contig1_All	1.286	0	-9.85757
CL952.Contig12_All	0.183	1.116	2.61714
CL3045.Contig3_All	3.37	0.246	-3.76956
Unigene15438_All	1.806	10.586	2.54363
CL8242.Contig11_All	1.606	0.196	-3.02323
CL2407.Contig4_All	2.046	0.23	-3.09222
CL572.Contig15_All	0.226	1.296	2.48996
CL364.Contig1_All	3.476	0.686	-2.34172
CL6912.Contig1_All	0	3.446	9.7865
CL7363.Contig3_All	1.89	7.95	2.05594
CL52.Contig13_All	0.323	1.923	2.57053
CL73.Contig58_All	0.22	1.603	2.86487
CL423.Contig45_All	0.976	0.05	-4.34956
CL4402.Contig4_All	0	1.883	9.77681
CL4224.Contig9_All	7.23	0	-9.82738
CL3170.Contig2_All	2.143	0	-9.82699
CL1944.Contig3_All	3.45	0.366	-3.20528
Unigene10802_All	2.62	0.443	-2.58897
CL104.Contig19_All	2.856	0.636	-2.11824
CL2057.Contig3_All	2.416	0.583	-2.05093
CL49.Contig1_All	0.656	3.043	2.26037
CL73.Contig77_All	0.42	2.503	2.57384
Unigene25485_All	5.896	1.19	-2.27881
CL920.Contig4_All	0.856	0.05	-4.04006
Unigene28327_All	3.27	0.123	-4.67269
Unigene18699_All	0.316	7.113	4.53583
CL8853.Contig5_All	1.993	0.13	-3.96355
Unigene5094_All	0.483	3.496	2.84572
CL2174.Contig7_All	0.426	2.906	2.75401
CL2746.Contig5_All	1.293	0	-9.76152
CL8242.Contig1_All	1.936	0.016	-6.86659
CL2742.Contig3_All	0	1.64	9.70017
CL95.Contig25_All	0.576	3.263	2.49369
CL717.Contig5_All	0.043	1.5	5.2163
CL200.Contig7_All	2.586	0.31	-3.05087
CL1235.Contig11_All	0.02	1.256	5.91377
CL316.Contig9_All	0	1.526	9.68249
CL1079.Contig8_All	1.98	0.276	-2.90312
CL6621.Contig2_All	1.006	4.79	2.28925
CL2155.Contig4_All	0.576	0.02	-4.66542
CL2241.Contig13_All	0.803	0.063	-3.66107
CL4664.Contig1_All	5.403	0	-9.72
CL7554.Contig2_All	0.473	3.053	2.68515
CL466.Contig25_All	1.076	0.063	-4.04669
CL8720.Contig3_All	1.266	0.136	-3.26576
CL6674.Contig7_All	3.296	0.676	-2.23952
CL4893.Contig1_All	2.326	0.06	-5.38321
CL537.Contig1_All	2.19	0	-9.69014
CL1636.Contig1_All	0	1.62	9.63685
CL4224.Contig1_All	4.7	0	-9.68539
CL2585.Contig4_All	2.006	0	-9.68517
CL1770.Contig10_All	0	1.21	9.63279
CL4522.Contig4_All	1.856	0.173	-3.37754
CL97.Contig19_All	2.88	0.426	-2.82866
CL614.Contig22_All	0.523	2.316	2.14122
Unigene5934_All	1.16	0	-9.66605
Unigene26742_All	4.166	0.413	-3.31073
CL1158.Contig1_All	2.106	0.476	-2.09903
CL2895.Contig3_All	3.66	0.316	-3.57154
Unigene8120_All	1.116	0	-9.65081
Unigene1453_All	1.66	0.166	-3.2865
Unigene17127_All	3.483	0	-9.64415
Unigene2497_All	0	2.2	9.59113
Unigene20174_All	0.05	1.726	5.13341
CL4305.Contig1_All	9.813	2.396	-2.01551
CL3632.Contig1_All	5.42	1.273	-2.09397
CL3541.Contig3_All	0.146	3.413	4.58623
CL664.Contig7_All	0.093	1.093	3.51867
CL6327.Contig1_All	2.926	0	-9.62548
Unigene3865_All	0.113	1.616	3.79737
Unigene8072_All	0.35	1.46	2.04995
CL8.Contig4_All	0.07	1.176	4.10904
CL5997.Contig2_All	0.46	2.563	2.46197
CL167.Contig40_All	0	1.563	9.56969
CL869.Contig7_All	0.383	2.146	2.47671
CL592.Contig8_All	0.533	2.29	2.11306
CL1716.Contig10_All	0.08	1.286	3.92341
CL6071.Contig5_All	0	1.9	9.54973
CL115.Contig3_All	0.47	3.036	2.69962
Unigene2783_All	4.753	0.03	-7.25477
Unigene4686_All	0.646	3.563	2.4615
CL3698.Contig1_All	6.653	0.936	-2.8086
CL405.Contig1_All	0.05	2.016	5.30787
CL95.Contig28_All	1.786	0.213	-3.03612
CL4905.Contig6_All	2.22	0.413	-2.42269
Unigene6854_All	0.243	2.916	3.59733
CL431.Contig16_All	0.913	0.08	-3.40898
Unigene32168_All	3.296	0.59	-2.47578
CL7613.Contig44_All	0.296	3.683	3.65172
CL3483.Contig2_All	0.04	2.046	5.7073
CL30.Contig1_All	6.336	1.476	-2.12536
Unigene26668_All	0.023	2.086	6.50894
CL6968.Contig3_All	1.933	8.24	2.08251
CL1593.Contig2_All	0.753	0.086	-3.18353
CL2251.Contig7_All	0	2.31	9.49355
CL4835.Contig6_All	0.463	2.5	2.42586
CL1636.Contig31_All	0	1.073	9.49265
CL1681.Contig2_All	6.86	0	-9.53238
CL3537.Contig6_All	0	2.87	9.48018
CL820.Contig2_All	0.016	3.42	7.62036
Unigene7382_All	0	1.223	9.46358
CL8283.Contig4_All	1.326	0.243	-2.41612
CL78.Contig19_All	2.9	0.153	-4.29556
CL1815.Contig4_All	2.24	0.51	-2.13721
Unigene17715_All	4.896	1.02	-2.29293
Unigene24904_All	0.07	1.28	4.1738
Unigene26275_All	2.866	0	-9.50519
Unigene8152_All	1.366	0.033	-5.35085
CL2499.Contig4_All	2.403	11.033	2.18523
Unigene17641_All	1.786	0	-9.49593
Unigene3720_All	2.123	0.353	-2.54973
CL3355.Contig3_All	0.786	3.643	2.20738
CL1778.Contig5_All	1.546	0.353	-2.10306
Unigene11904_All	12.97	2.39	-2.40976
CL877.Contig4_All	1.356	0.096	-3.80429
CL26.Contig6_All	0.256	1.683	2.75771
Unigene10595_All	0	3.096	9.42708
Unigene16370_All	1.923	0.28	-2.76299
CL431.Contig23_All	0	1.026	9.4169
Unigene10788_All	0.28	1.91	2.78845
CL4765.Contig3_All	1.42	7.74	2.5012
CL3700.Contig3_All	0.38	2.106	2.51207
Unigene18477_All	5.796	1.043	-2.45234
CL950.Contig2_All	3.066	0.073	-5.36574
CL52.Contig12_All	1.16	0.003	-9.05899
CL6344.Contig2_All	2.006	8.23	2.02986
CL3930.Contig1_All	4.48	0.033	-7.08923
CL5599.Contig2_All	3.483	0.783	-2.20078
CL7114.Contig1_All	0.693	2.98	2.0806
Unigene194_All	0	0.96	9.3823
CL8229.Contig1_All	3.4	0.076	-5.43844
Unigene25886_All	0.303	2.943	3.27949
CL2356.Contig9_All	0.096	1.223	3.66669
CL8352.Contig9_All	6.303	0.68	-3.23667
CL64.Contig7_All	0.753	4.45	2.59383
Unigene4961_All	0.08	1.406	4.12849
CL317.Contig1_All	6.006	0.436	-3.83015
CL1593.Contig8_All	0.29	1.766	2.62087
CL3907.Contig13_All	1.36	0.103	-3.69086
Unigene28150_All	0.093	1.21	3.71158
Unigene17575_All	4.203	0.81	-2.34999
CL207.Contig21_All	0.426	1.78	2.04317
Unigene5469_All	0.14	0.72	2.3684
CL122.Contig30_All	0.843	0	-9.41082
Unigene10905_All	5.453	0.946	-2.48087
Unigene2411_All	3.21	0.163	-4.27652
CL361.Contig2_All	0.043	0.94	4.38889
CL8853.Contig6_All	1.866	0	-9.40124
CL3831.Contig4_All	0.156	0.893	2.42763
CL4415.Contig5_All	0	1.626	9.3389
CL2511.Contig1_All	3.846	0.693	-2.47992
Unigene5018_All	0	1.226	9.32816
CL185.Contig1_All	1.15	0.213	-2.45281
Unigene33218_All	2.343	0.003	-9.01705
CL114.Contig8_All	0.28	1.34	2.2325
CL8649.Contig2_All	0.306	3.823	3.63368
CL431.Contig11_All	0.713	0	-9.3634
CL2222.Contig8_All	0.276	1.573	2.51141
CL3072.Contig14_All	1.52	0.1	-3.91794
Unigene19024_All	4.323	0.583	-2.89342
CL540.Contig82_All	0.356	1.85	2.33916
CL2915.Contig3_All	7.653	1.586	-2.24052
Unigene1637_All	9.503	0.033	-8.14381
CL2467.Contig3_All	0.566	0.016	-5.32039
CL3035.Contig2_All	0.633	3.393	2.47813
CL5030.Contig2_All	4.5	1.023	-2.12536
CL2585.Contig3_All	0.05	1.193	4.5584
CL3377.Contig3_All	1.17	5.586	2.24297
CL5509.Contig1_All	0.116	1.166	3.31429
Unigene11557_All	0.95	4.573	2.27227
CL104.Contig21_All	1.776	0	-9.33008
CL466.Contig30_All	1.04	0.056	-4.24778
CL8704.Contig5_All	0.08	2.933	5.21449
CL8720.Contig10_All	0.996	0	-9.32356
CL7962.Contig4_All	1.716	0.123	-3.81329
CL8231.Contig1_All	0.43	2.73	2.66322
CL1944.Contig12_All	0.083	1.266	3.95932
Unigene14229_All	1.13	6.513	2.5409
CL207.Contig30_All	0.713	0	-9.29796
CL2235.Contig14_All	0.116	2.156	4.17987
Unigene5952_All	0.406	2.35	2.53488
CL73.Contig90_All	0.05	0.66	3.74573
CL950.Contig5_All	4.336	0	-9.28707
Unigene35093_All	0.85	3.573	2.056
CL5456.Contig2_All	1.726	0.103	-4.08848
CL23.Contig135_All	0.843	0	-9.27926
CL118.Contig4_All	3.526	0.013	-8.07807
CL423.Contig56_All	0.273	1.29	2.26924
CL1497.Contig11_All	1.03	0.11	-3.29451
CL3833.Contig2_All	4.616	1.063	-2.109
Unigene15908_All	6.586	1.263	-2.37629
CL78.Contig3_All	2.073	0.496	-2.05417
CL8270.Contig3_All	1.183	5.336	2.19296
CL2440.Contig8_All	0.67	2.796	2.03926
CL4311.Contig4_All	1.07	0.063	-3.97899
Unigene2670_All	0.873	0	-9.26317
CL4077.Contig2_All	0.513	3.64	2.81182
Unigene17643_All	0.743	3.073	2.03756
CL1168.Contig5_All	2.413	0.533	-2.15802
CL806.Contig2_All	0.42	4.126	3.30018
CL177.Contig8_All	0.76	3.836	2.32998
CL719.Contig3_All	0.18	2.473	3.82046
CL3957.Contig8_All	0.556	3.496	2.66131
Unigene5632_All	0.006	0.966	7.01156
CL1185.Contig4_All	0.4	2.253	2.50622
Unigene4267_All	1.663	0.243	-2.73672
CL72.Contig3_All	3.23	0.013	-8.03877
Unigene6355_All	0.213	1.16	2.42307
Unigene35051_All	0.64	4.236	2.74326
CL366.Contig14_All	0	0.953	9.18531
CL552.Contig1_All	4.44	0.926	-2.25115
CL7899.Contig1_All	1.32	6.02	2.19121
Unigene6018_All	0.423	2.076	2.28859
CL1760.Contig4_All	0	1.44	9.17506
CL3401.Contig2_All	1.393	7.296	2.41845
Unigene18550_All	12.166	2.39	-2.31525
CL1343.Contig16_All	1.49	0.323	-2.15699
CL2268.Contig3_All	2.53	18.46	2.83973
CL58.Contig14_All	0	1.13	9.17239
Unigene10786_All	0.05	1.193	4.56825
CL1226.Contig7_All	1.496	0.24	-2.71066
CL6366.Contig3_All	1.046	0.05	-4.2788
Unigene26909_All	2.79	0.01	-8.0178
CL44.Contig4_All	1.033	0	-9.2128
Unigene24696_All	0.703	4.726	2.74259
Unigene7343_All	3.106	0.703	-2.14342
CL7703.Contig4_All	0.273	1.723	2.63975
CL2169.Contig15_All	2.063	0.293	-2.78749
CL8485.Contig5_All	0.026	0.753	4.76567
CL6296.Contig3_All	4.876	1.156	-2.08752
CL2386.Contig6_All	0	0.55	9.15281
CL5904.Contig7_All	1.966	0.413	-2.24945
CL7493.Contig1_All	3.303	0.086	-5.25491
CL219.Contig8_All	0.36	1.586	2.11045
Unigene3944_All	1.22	0.176	-2.75613
CL8490.Contig10_All	1.28	0	-9.18166
Unigene36797_All	4.696	0.41	-3.45341
CL5103.Contig8_All	1.18	6.023	2.34953
CL1763.Contig11_All	1.016	0	-9.16707
CL52.Contig1_All	0.283	2.606	3.22638
Unigene22396_All	1.756	0.316	-2.46966
CL1351.Contig6_All	0.136	1.35	3.30863
CL2288.Contig1_All	0.106	2.003	4.1989
CL748.Contig5_All	0.213	1.47	2.78612
Unigene19921_All	3.733	0.586	-2.718
CL3925.Contig1_All	3.21	0.653	-2.29491
CL1892.Contig18_All	2.753	0.643	-2.12041
Unigene16541_All	3.443	0.013	-7.94741
CL180.Contig6_All	1.153	0	-9.13882
CL8565.Contig3_All	1.443	7.333	2.3592
CL2057.Contig11_All	0.976	0.136	-2.92914
CL2222.Contig1_All	1.29	5.093	2.02947
CL6845.Contig1_All	4.013	0.87	-2.25173
CL118.Contig6_All	2.91	0	-9.13328
CL4036.Contig10_All	0.23	1.373	2.52793
CL1636.Contig15_All	0	0.963	9.0753
CL398.Contig3_All	1.233	0	-9.12469
CL95.Contig5_All	1.123	0.066	-4.15189
CL3138.Contig2_All	0.16	1.476	3.23933
CL1465.Contig4_All	0.07	0.653	3.23499
CL73.Contig87_All	0.95	0.026	-5.08526
Unigene6140_All	0	0.686	9.05033
CL6599.Contig5_All	4.063	0.773	-2.39416
CL2057.Contig16_All	1.233	0.236	-2.35907
CL8485.Contig76_All	0	1.093	9.0453
CL572.Contig9_All	0.153	1.716	3.45258
CL8460.Contig5_All	0.036	1.483	5.38265
CL515.Contig9_All	4.033	0.706	-2.50689
CL1944.Contig5_All	1.023	0.003	-7.83595
CL4844.Contig3_All	5.796	1.14	-2.34799
CL3266.Contig7_All	1.83	0	-9.07273
Unigene7410_All	0.163	0.996	2.62131
CL970.Contig1_All	0.266	3.976	3.88429
Unigene802_All	2.063	9.41	2.19892
CL4322.Contig4_All	2.043	0.463	-2.13233
Unigene31528_All	0.66	3.036	2.22606
CL2704.Contig8_All	2.12	0.423	-2.27837
CL3376.Contig2_All	0	0.953	9.00846
CL259.Contig1_All	1.556	0	-9.05688
CL878.Contig1_All	14.063	3.086	-2.18166
Unigene3848_All	0.603	2.52	2.04914
Unigene4652_All	1.386	0.32	-2.12776
CL2796.Contig5_All	0.323	3.03	3.22615
Unigene15456_All	0.29	2.476	3.11149
CL8100.Contig4_All	0.51	2.813	2.45723
CL5483.Contig1_All	1.263	0.15	-3.04735
CL3266.Contig1_All	2.56	0.506	-2.35594
CL363.Contig41_All	0.03	1.606	5.71147
CL880.Contig2_All	4.413	0	-9.04446
CL2214.Contig2_All	0.016	3.683	7.76088
CL911.Contig2_All	2.866	0.36	-3.01372
CL2657.Contig3_All	1.213	0.3	-2.00501
CL8867.Contig23_All	0.746	0.033	-4.57251
CL4287.Contig2_All	4.53	0.46	-3.28776
CL2415.Contig3_All	0.98	9.166	3.24186
CL3020.Contig24_All	0.266	1.15	2.0996
Unigene4997_All	0.653	0	-9.02374
Unigene16603_All	0.803	3.273	2.03819
CL1134.Contig13_All	0.9	0	-9.01499
Unigene10708_All	0.223	1.92	3.1723
CL7008.Contig2_All	4.366	0.083	-5.66937
CL431.Contig36_All	0.74	0	-9.0085
CL1731.Contig3_All	0.833	0.036	-4.40431
CL3216.Contig8_All	0.026	0.993	5.32336
CL5374.Contig2_All	1.173	0.093	-3.66786
Unigene1771_All	0.076	2.51	5.068
CL1122.Contig7_All	1.946	0.426	-2.18276
CL461.Contig21_All	0.71	0.07	-3.32864
CL6562.Contig2_All	4.223	0.52	-2.99723
CL8.Contig3_All	0.006	0.763	6.8067
CL4721.Contig1_All	0.14	1.45	3.37332
CL2909.Contig11_All	0.153	1.123	2.84004
CL1871.Contig3_All	0.406	2.446	2.62325
CL259.Contig81_All	0.346	1.95	2.48787
CL1454.Contig6_All	0	1.293	8.93217
Unigene6842_All	0	1.596	8.92809
CL297.Contig13_All	0.103	1.18	3.51586
CL9.Contig24_All	0.246	1.256	2.39597
CL776.Contig8_All	0.226	1.903	3.07536
Unigene20805_All	3.476	0.106	-5.07761
CL4031.Contig8_All	3.756	0.216	-4.08097
CL26.Contig15_All	0.653	0.086	-2.90545
Unigene7554_All	0.006	0.746	6.75893
CL5921.Contig9_All	0.65	2.723	2.07589
CL8565.Contig1_All	2.553	0.146	-4.10857
CL2021.Contig5_All	2.393	0.046	-5.7244
CL356.Contig3_All	5.026	0.993	-2.41225
CL2614.Contig1_All	1.27	5.23	2.04049
Unigene2968_All	0.103	1.156	3.5008
Unigene36829_All	0.266	1.43	2.45749
CL430.Contig2_All	0.613	4.193	2.77172
CL276.Contig15_All	3.186	0.773	-2.05421
Unigene14107_All	1.176	0.023	-5.58051
CL8516.Contig7_All	1.616	0.243	-2.68537
CL670.Contig8_All	0.043	1.043	4.57535
CL3685.Contig6_All	2	0.45	-2.14127
CL2774.Contig3_All	0.19	1.053	2.49043
Unigene18441_All	5.96	1.233	-2.25638
CL8855.Contig9_All	0.74	0	-8.92591
CL3307.Contig1_All	3.693	0.746	-2.27812
CL1636.Contig23_All	0.073	0.853	3.56455
CL1716.Contig5_All	1.783	0.333	-2.41459
CL8865.Contig6_All	0.81	0.043	-4.23001
CL1763.Contig3_All	0.713	0	-8.92176
CL7418.Contig1_All	7.043	1.156	-2.58293
Unigene25405_All	2.22	0.45	-2.3068
Unigene21842_All	0	1.7	8.87123
CL7821.Contig5_All	0.146	1.416	3.26948
CL8529.Contig31_All	0.216	1.06	2.2832
CL2423.Contig2_All	3.43	0	-8.91704
CL167.Contig33_All	0.233	1.883	3.03131
CL2522.Contig9_All	1.57	6.81	2.13296
CL5928.Contig2_All	1.263	0	-8.91532
CL5742.Contig4_All	0.673	3.626	2.42735
CL8846.Contig3_All	0	0.466	8.85853
CL2655.Contig1_All	4.44	0	-8.90471
CL2241.Contig3_All	0	0.54	8.84968
CL423.Contig39_All	1.033	0.13	-2.99813
Unigene26342_All	3.016	0.03	-6.61038
CL90.Contig1_All	0	0.763	8.84615
Unigene26796_All	3.78	0.086	-5.41626
CL2373.Contig2_All	1.19	0	-8.8894
CL8867.Contig30_All	0.613	0.04	-3.94133
CL540.Contig20_All	0.343	1.786	2.38032
CL2721.Contig5_All	1.146	0	-8.87903
CL1763.Contig10_All	0.97	0	-8.87796
Unigene27362_All	3.14	0	-8.87341
CL423.Contig52_All	1.016	0	-8.86726
CL747.Contig18_All	0	1.026	8.81696
CL47.Contig14_All	0.67	0.006	-7.0197
Unigene19503_All	3.866	0	-8.86242
CL454.Contig6_All	2.52	0.523	-2.30732
CL1226.Contig4_All	2.233	0.503	-2.15376
CL259.Contig89_All	0.086	0.71	3.01183
CL322.Contig5_All	0.66	3.25	2.3075
CL55.Contig2_All	1.173	0.03	-5.32671
Unigene6696_All	0.78	3.503	2.1452
CL3524.Contig3_All	0.946	0	-8.85026
CL4747.Contig3_All	0.566	3.563	2.63486
CL5483.Contig5_All	1.096	0	-8.84407
CL8329.Contig9_All	1.676	6.9	2.04068
CL449.Contig11_All	0.97	0.116	-3.04971
CL450.Contig42_All	0.473	0	-8.84168
CL2228.Contig4_All	0.666	0.046	-3.85489
CL4602.Contig1_All	2.256	0.01	-7.66257
Unigene6721_All	0.23	2.183	3.25071
CL4879.Contig3_All	0.873	0	-8.83377
Unigene2551_All	3.076	0.68	-2.16641
CL1518.Contig17_All	0	0.443	8.77287
Unigene5843_All	0.313	2.2	2.82759
CL2449.Contig3_All	1.203	4.973	2.04748
Unigene17576_All	0.79	5.123	2.7202
CL736.Contig1_All	0.453	0.003	-8.09752
CL5774.Contig3_All	0.173	1.173	2.75045
CL450.Contig14_All	1.25	0.273	-2.18972
Unigene15370_All	1.47	0.016	-6.32423
CL2081.Contig3_All	0	0.48	8.75759
CL2646.Contig8_All	0.703	2.856	2.04467
Unigene17409_All	0.663	3.19	2.25719
CL540.Contig23_All	0.736	0	-8.80214
CL2246.Contig4_All	0.443	0	-8.80008
CL431.Contig43_All	0.85	0.133	-2.64471
CL5905.Contig2_All	2.44	0.026	-6.52434
CL8485.Contig17_All	0.476	0.06	-3.01189
CL5882.Contig1_All	0.4	1.886	2.2377
CL3908.Contig1_All	5.336	1.213	-2.1055
Unigene3118_All	1.16	0.116	-3.26956
CL2207.Contig3_All	8.586	0.996	-3.16722
CL1562.Contig13_All	1.853	0	-8.77659
CL73.Contig73_All	0	0.836	8.72727
CL1773.Contig1_All	0.42	1.92	2.19039
CL752.Contig19_All	0	1.666	8.72528
CL2808.Contig2_All	0.363	2.016	2.49133
Unigene35039_All	0.296	1.313	2.09659
CL6807.Contig3_All	0.67	2.87	2.10104
CL4823.Contig2_All	0.34	5.113	3.90865
CL2909.Contig12_All	1.49	0.103	-3.81579
Unigene12239_All	0.143	3.753	4.6835
CL1320.Contig3_All	3.736	0.88	-2.04623
CL1708.Contig5_All	0.743	3.883	2.38186
CL6892.Contig1_All	2.086	0.1	-4.39416
Unigene23085_All	0.863	4.876	2.48786
CL73.Contig54_All	0	0.833	8.69426
CL1855.Contig4_All	2.943	0	-8.74256
CL5053.Contig1_All	2.523	0.06	-5.45837
CL4688.Contig11_All	1.653	0.183	-3.1488
Unigene22271_All	2.033	0.35	-2.56092
CL1717.Contig3_All	0	0.873	8.67791
CL5816.Contig1_All	1.17	6.113	2.40736
CL789.Contig4_All	0.126	0.52	2.03926
Unigene27757_All	5.593	0	-8.72
Unigene11064_All	0.02	0.28	3.79066
Unigene6444_All	0	0.763	8.66179
CL8017.Contig2_All	0.92	3.893	2.07388
Unigene22090_All	1.676	0.37	-2.15869
CL812.Contig5_All	0.456	1.933	2.06427
CL2907.Contig3_All	0.396	1.933	2.25096
CL1401.Contig9_All	0.18	0.883	2.31773
CL933.Contig3_All	0.92	0.2	-2.20405
CL1088.Contig5_All	0.543	0	-8.69745
CL2600.Contig5_All	1.916	0.316	-2.60442
Unigene12700_All	0.353	3.45	3.29446
CL592.Contig16_All	0.79	0	-8.68726
Unigene10464_All	3.226	0	-8.68438
Unigene7320_All	0.133	1.163	3.11174
CL867.Contig2_All	2.696	0.596	-2.17665
CL3443.Contig3_All	0.01	0.966	6.78156
CL1636.Contig13_All	0	0.583	8.63013
CL23.Contig10_All	0.093	0.713	2.91217
CL1960.Contig19_All	1.106	0.28	-2.04229
CL4636.Contig9_All	2.976	0.143	-4.32389
CL5905.Contig3_All	2.29	0	-8.66988
CL564.Contig32_All	0.86	4.01	2.21969
CL6298.Contig7_All	0	1.923	8.61275
Unigene16802_All	3.79	0.02	-7.49173
Unigene8385_All	1.053	0.23	-2.19322
CL8651.Contig7_All	2.146	0	-8.65251
CL431.Contig24_All	0.14	0.77	2.46032
CL219.Contig3_All	0	0.706	8.59958
CL8589.Contig28_All	0.753	0.093	-2.97952
CL294.Contig4_All	2.103	0.026	-6.38382
CL8209.Contig23_All	2.933	0.703	-2.12238
CL8539.Contig1_All	0	0.406	8.59777
CL73.Contig76_All	0.04	0.493	3.59212
CL6323.Contig4_All	0.033	1.343	5.25676
Unigene17705_All	1.666	0.196	-3.03566
CL482.Contig1_All	0.803	0.043	-4.18424
CL1102.Contig5_All	0.206	1.35	2.67408
Unigene7936_All	1.373	0.09	-3.85173
Unigene75_All	3.503	0.526	-2.71864
CL3969.Contig7_All	1.633	0.343	-2.31221
CL592.Contig11_All	1.04	0.2	-2.42321
CL1721.Contig3_All	4.656	0.946	-2.26922
Unigene2659_All	1.703	0.19	-3.12407
CL2311.Contig23_All	0.9	0	-8.62089
CL7000.Contig1_All	3.216	0.06	-5.76844
CL4714.Contig7_All	2.63	0.316	-3.02039
CL6779.Contig2_All	1.603	0.056	-4.85213
CL4717.Contig3_All	2.693	0.48	-2.49005
Unigene3451_All	1.776	0.27	-2.68457
CL7166.Contig2_All	4.99	0.936	-2.40096
CL2418.Contig16_All	0.96	0.1	-3.1978
CL122.Contig35_All	0.923	0.073	-3.63968
CL5579.Contig5_All	0	3.08	8.5576
CL8009.Contig1_All	4.296	1.033	-2.02725
Unigene6889_All	1.06	0.23	-2.28923
CL431.Contig51_All	0.576	0.01	-5.75076
Unigene3047_All	0	0.723	8.54294
CL5372.Contig6_All	0.596	5.71	3.3117
Unigene10687_All	5.326	0	-8.58742
Unigene3860_All	0.023	0.783	5.03373
CL84.Contig2_All	0.253	1.14	2.17568
Unigene6090_All	1.51	0.293	-2.41499
Unigene15853_All	1.873	0.426	-2.07324
Unigene7639_All	4.773	1.136	-2.0755
Unigene3651_All	0	0.4	8.52759
CL8034.Contig1_All	3.896	0.473	-2.99478
CL7398.Contig1_All	1.973	0.193	-3.29926
CL8427.Contig3_All	0.916	4.053	2.13397
CL4217.Contig15_All	0.38	1.766	2.23268
CL7907.Contig5_All	0.006	0.54	6.63548
CL823.Contig1_All	1.02	0	-8.56314
CL4224.Contig5_All	1.61	0	-8.56024
CL1903.Contig1_All	1.533	0	-8.55992
CL6364.Contig1_All	7.89	1.47	-2.41294
CL4570.Contig5_All	0.376	2.206	2.57357
CL6503.Contig2_All	1.953	0.036	-5.71295
CL4183.Contig1_All	1.113	0	-8.55346
Unigene14100_All	0.323	3.45	3.43329
CL3526.Contig1_All	0	1.4	8.50421
CL875.Contig2_All	0	0.593	8.50197
Unigene14285_All	5.9	0.666	-3.10402
CL2659.Contig1_All	0.003	0.64	8.02663
CL8242.Contig12_All	1.656	0.203	-2.98212
CL1062.Contig3_All	4.403	0.916	-2.26433
CL7685.Contig3_All	0.166	1.166	2.84157
CL2322.Contig13_All	0	0.676	8.48014
CL259.Contig8_All	0	0.64	8.47872
CL5233.Contig3_All	13.523	2.643	-2.27211
CL361.Contig8_All	0.046	0.636	3.78792
CL3292.Contig6_All	0.003	1.406	8.19001
CL8490.Contig4_All	0.446	1.83	2.03435
CL3461.Contig1_All	3.93	0.963	-2.01453
Unigene8160_All	0.136	1.22	3.14314
CL1079.Contig7_All	1.34	0.246	-2.47281
Unigene25708_All	1.216	0.013	-6.26934
Unigene10766_All	0.873	0.116	-2.8702
CL2235.Contig1_All	0.436	1.81	2.05655
Unigene26723_All	1.873	0.16	-3.50043
Unigene10718_All	0.3	2.32	2.96159
CL709.Contig7_All	0	1.22	8.45037
Unigene27769_All	3.31	0.416	-2.97757
CL2409.Contig2_All	0.08	0.893	3.50731
Unigene15498_All	0.52	2.236	2.08955
CL2899.Contig3_All	3.893	0.806	-2.25781
CL64.Contig8_All	0.56	3.176	2.50381
Unigene10562_All	0.643	2.986	2.22445
CL508.Contig2_All	0.823	0	-8.48579
Unigene1393_All	5.073	1.13	-2.14964
Unigene10759_All	0.21	1.016	2.26743
CL3930.Contig2_All	4.57	0.026	-7.32787
CL423.Contig41_All	0.743	0	-8.47573
CL2468.Contig7_All	0.456	0.1	-2.19464
CL573.Contig15_All	0.273	1.096	2.00607
CL1401.Contig5_All	0.09	0.65	2.80677
CL4426.Contig3_All	0.1	0.623	2.63822
Unigene26028_All	3.536	0	-8.46679
CL1164.Contig8_All	1.903	0.36	-2.39016
CL8485.Contig59_All	0.556	0.003	-8.17816
CL8029.Contig26_All	0	1.25	8.41118
Unigene12531_All	2.806	0.58	-2.28182
CL1805.Contig3_All	0.003	0.91	8.40408
CL1730.Contig7_All	0.11	0.57	2.39648
CL4992.Contig2_All	0	1.83	8.39511
CL431.Contig21_All	0	0.58	8.39386
Unigene14702_All	2.956	0	-8.4414
CL1279.Contig5_All	1.63	0.243	-2.80122
CL6602.Contig1_All	2.163	0.463	-2.23125
CL4265.Contig2_All	4.623	0.816	-2.49204
CL8886.Contig5_All	1.016	0	-8.43798
CL2607.Contig6_All	0	0.813	8.38104
CL2607.Contig1_All	0	0.77	8.3807
Unigene20173_All	1.84	0.456	-2.00129
Unigene5814_All	1.986	0.026	-6.26359
CL6455.Contig2_All	1.87	0.376	-2.30591
Unigene8528_All	1.93	0.496	-2.00511
CL821.Contig22_All	1.053	0.19	-2.54686
CL5016.Contig1_All	0.036	1.123	4.89969
CL35.Contig6_All	0.113	0.996	3.15792
CL4240.Contig2_All	3.393	0	-8.41208
CL351.Contig4_All	1.983	0.466	-2.0804
CL450.Contig9_All	0.49	0	-8.40894
Unigene17249_All	2.423	0	-8.40684
Unigene26141_All	2.096	0.233	-3.15095
Unigene14307_All	0.116	1.886	3.98628
Unigene4351_All	0	2.096	8.35685
Unigene32_All	0	1.19	8.35257
Unigene21919_All	0.816	0.143	-2.56102
CL44.Contig13_All	0.426	0	-8.39279
CL1190.Contig12_All	0.05	0.43	3.07868
CL3857.Contig1_All	2.736	0	-8.39058
CL1562.Contig20_All	0	1.33	8.34154
Unigene27653_All	2.066	0	-8.38925
CL1501.Contig13_All	0.3	2.53	3.03892
CL1016.Contig3_All	1.606	0.27	-2.52594
CL161.Contig98_All	0.503	0.02	-4.70372
CL1040.Contig2_All	1.103	0.036	-4.79128
Unigene1914_All	2.843	0	-8.38037
CL1867.Contig5_All	0.063	1.123	4.13624
CL880.Contig17_All	0.243	1.206	2.34731
Unigene26414_All	0.263	1.23	2.23349
CL3243.Contig6_All	1.156	0.043	-4.77722
CL1105.Contig2_All	0.4	3.34	3.05372
CL5790.Contig6_All	0.136	0.966	2.84389
CL1719.Contig12_All	0.416	1.736	2.08803
Unigene10912_All	2.08	0.46	-2.15795
CL1512.Contig10_All	0.026	0.76	5.06613
CL953.Contig28_All	0.156	0.803	2.36409
CL577.Contig3_All	0.203	0.923	2.18809
CL1716.Contig6_All	0	0.813	8.30209
Unigene21856_All	0.45	0	-8.34055
CL12.Contig24_All	0.3	1.423	2.26553
Unigene6369_All	0	0.766	8.29111
Unigene26825_All	1.406	0	-8.33514
CL1703.Contig16_All	0.023	0.513	4.39289
Unigene13225_All	0.653	0.086	-2.94098
CL1716.Contig7_All	0.133	0.94	2.85403
CL3029.Contig4_All	2.533	0.016	-7.18007
Unigene28947_All	3.666	0.023	-7.18007
Unigene29046_All	1.716	0.01	-7.18007
CL2120.Contig3_All	0.47	0	-8.32435
Unigene4487_All	0.85	0.133	-2.69178
CL8029.Contig14_All	0.763	0	-8.31981
Unigene14169_All	3.39	0	-8.31758
Unigene31464_All	0.876	4.526	2.39914
CL5629.Contig2_All	2.146	0	-8.31665
Unigene9752_All	0.563	3.623	2.70767
CL2146.Contig8_All	1.786	0.34	-2.43189
Unigene17495_All	0.36	2.403	2.72546
CL380.Contig16_All	0.583	0	-8.30956
CL1970.Contig16_All	0.01	0.403	5.42335
CL6214.Contig1_All	0.93	0.026	-5.10045
CL8254.Contig12_All	1.903	0.046	-5.35693
Unigene19614_All	0.126	1.853	3.83788
CL669.Contig18_All	0	0.54	8.25116
CL747.Contig12_All	0.836	0.1	-3.09125
CL40.Contig11_All	1.12	0.113	-3.2882
Unigene8168_All	0.3	1.743	2.53875
Unigene30417_All	0.143	1.13	3.02136
CL52.Contig14_All	1.086	0.19	-2.52387
CL2793.Contig7_All	2.86	0.636	-2.11134
Unigene14025_All	0.16	1.843	3.50785
CL880.Contig8_All	0	0.733	8.23458
CL4429.Contig2_All	0.24	1.536	2.68127
CL876.Contig4_All	1.21	0	-8.2795
CL8765.Contig4_All	0.373	0	-8.27424
CL219.Contig20_All	0.48	0	-8.27107
CL293.Contig17_All	0.013	0.89	6.07157
CL1191.Contig9_All	0	0.543	8.21809
CL747.Contig13_All	0.36	1.6	2.13774
CL1719.Contig19_All	0.723	0.153	-2.31544
CL1512.Contig7_All	0.73	0	-8.26375
Unigene30307_All	1.193	6.81	2.52289
Unigene3038_All	2.12	0.293	-2.81934
CL1092.Contig4_All	0.093	1.163	3.67173
CL1292.Contig4_All	0.43	2.13	2.3042
CL202.Contig2_All	1.783	0.446	-2.01867
CL8765.Contig13_All	0.853	0	-8.25669
CL653.Contig16_All	0.476	0.02	-4.50261
Unigene7461_All	0.57	0	-8.25436
Unigene5680_All	2.326	0.033	-6.04648
CL2050.Contig4_All	0	1.706	8.20094
Unigene15207_All	0.033	0.653	4.34456
Unigene4921_All	0.67	0	-8.24
CL3539.Contig8_All	0.773	0.033	-4.49749
CL884.Contig10_All	0.5	0	-8.2336
CL4209.Contig4_All	0.263	0	-8.23163
CL793.Contig13_All	0.056	0.55	3.23689
CL122.Contig26_All	0.06	0.75	3.62903
CL4714.Contig3_All	1.596	0.06	-4.70851
Unigene17883_All	1.176	0.216	-2.50488
Unigene4932_All	0.273	0	-8.22053
Unigene24424_All	0.3	1.696	2.48864
CL6156.Contig4_All	1.44	0	-8.21894
CL3002.Contig9_All	0.163	0.876	2.42013
CL293.Contig2_All	0.183	0.906	2.31737
CL259.Contig29_All	1.7	0.243	-2.84211
CL3242.Contig3_All	0.62	0	-8.21145
CL2768.Contig13_All	1.043	0	-8.20834
Unigene3863_All	0	0.493	8.15964
CL6090.Contig3_All	0.87	3.71	2.11312
Unigene12341_All	3.056	0.59	-2.35616
Unigene6915_All	0	1.76	8.1562
CL1143.Contig8_All	0.616	0	-8.20049
CL8892.Contig2_All	0.25	1.413	2.52765
CL1719.Contig11_All	0.256	0.023	-3.52011
CL7510.Contig1_All	0.236	1.146	2.28438
Unigene26820_All	2.246	0	-8.19027
CL130.Contig16_All	0.046	0.796	4.11959
CL884.Contig23_All	0.03	0.473	4.06655
Unigene24308_All	0.03	0.89	4.94597
CL8029.Contig5_All	0.48	0	-8.18365
CL1916.Contig26_All	0.606	0.123	-2.27182
CL4677.Contig4_All	1.773	0.156	-3.48752
CL189.Contig4_All	0.516	0.093	-2.46521
CL5332.Contig3_All	1.053	0	-8.17392
CL3339.Contig3_All	0.156	1.063	2.74785
CL1703.Contig23_All	0.736	0.136	-2.39214
CL7613.Contig15_All	1.48	0	-8.17207
CL8165.Contig8_All	0.36	0	-8.17135
CL89.Contig16_All	0	0.606	8.12378
CL23.Contig7_All	0.353	0	-8.17042
CL3979.Contig4_All	1.336	0.173	-2.93587
CL890.Contig10_All	0.19	1.043	2.43969
CL1179.Contig8_All	0.306	1.21	2.01227
CL645.Contig4_All	1.223	0.17	-2.78584
CL6611.Contig11_All	1.013	0	-8.16619
CL2808.Contig3_All	0.523	2.403	2.20987
CL783.Contig3_All	1.123	0	-8.16547
Unigene21198_All	2.696	0.083	-4.99472
CL619.Contig11_All	0.456	0.003	-7.82768
CL528.Contig5_All	0.48	0	-8.16081
CL653.Contig14_All	0.683	0	-8.15884
Unigene18843_All	0.136	2.073	3.9393
CL8845.Contig1_All	0.12	2.253	4.23959
CL3811.Contig2_All	0.24	2.49	3.39771
CL3274.Contig1_All	0.713	0.173	-2.10392
CL342.Contig1_All	1.006	4.123	2.05261
CL352.Contig3_All	0.486	2.643	2.47517
CL532.Contig6_All	0.696	0	-8.14905
Unigene24357_All	0	0.54	8.09575
CL7771.Contig1_All	0.473	0	-8.14213
CL167.Contig37_All	0	0.503	8.09164
Unigene26784_All	1.973	0	-8.13855
CL986.Contig2_All	3.673	0.883	-2.03915
CL167.Contig30_All	1.37	0.2	-2.72584
CL8747.Contig2_All	0.136	0	-8.13497
CL4343.Contig3_All	1.496	0.34	-2.14722
CL5469.Contig13_All	0.286	1.5	2.38636
CL320.Contig3_All	2.94	0.636	-2.18749
CL1843.Contig10_All	0.09	0.763	3.12725
CL1927.Contig9_All	0.696	0	-8.13264
Unigene16449_All	5.28	0.926	-2.50349
Unigene26463_All	0.016	1.93	6.94816
CL6930.Contig2_All	2.943	0.326	-3.16464
Unigene15104_All	3.113	0.67	-2.20134
CL466.Contig33_All	0.893	0.203	-2.10335
CL6898.Contig1_All	2.046	0.363	-2.47156
CL841.Contig1_All	0.39	1.646	2.10856
CL3961.Contig9_All	0.336	1.393	2.07611
Unigene27403_All	2.006	0	-8.11734
Unigene24048_All	3.193	0	-8.11734
Unigene5503_All	1.746	0.386	-2.14368
CL136.Contig11_All	0.153	0.893	2.56157
Unigene5985_All	0.926	0	-8.11691
Unigene13731_All	0.483	2.44	2.32659
CL3456.Contig1_All	0.43	0.02	-4.43284
Unigene12464_All	0.16	1.363	3.14721
CL973.Contig3_All	0.603	0	-8.11059
CL6625.Contig5_All	0	0.803	8.06308
CL5874.Contig5_All	0.72	0	-8.11016
Unigene1499_All	1.66	0	-8.10661
CL114.Contig11_All	0.12	1.356	3.47497
CL717.Contig2_All	1.006	0.113	-3.23687
CL3146.Contig5_All	0.406	0	-8.101
CL259.Contig71_All	0.823	0.186	-2.20092
CL949.Contig13_All	0.046	0.736	3.95201
CL73.Contig100_All	0	0.67	8.04917
Unigene19057_All	1.173	0.02	-5.91089
CL6545.Contig7_All	0.436	0.076	-2.57887
Unigene26_All	1.51	0.293	-2.38659
CL4530.Contig3_All	2.326	0.286	-3.07243
CL3499.Contig3_All	3.48	0.406	-3.04628
Unigene25976_All	0.636	2.54	2.00857
CL6562.Contig1_All	2.413	0.34	-2.80389
Unigene3738_All	0.343	0	-8.08612
CL3849.Contig3_All	0.656	0.103	-2.65816
Unigene7448_All	0.006	0.53	5.9885
CL1014.Contig8_All	1.163	0.096	-3.55693
CL294.Contig2_All	2.55	0.176	-3.79685
CL109.Contig10_All	0.153	0.8	2.41275
CL95.Contig23_All	0.74	0	-8.07922
CL1875.Contig2_All	3.976	0.75	-2.37213
Unigene22075_All	1.743	0.393	-2.14551
CL333.Contig10_All	1.21	0.29	-2.01059
Unigene15065_All	1.386	0.206	-2.76166
Unigene27458_All	6.703	0	-8.07395
CL3398.Contig8_All	1.87	0	-8.07251
CL4450.Contig3_All	0	0.926	8.02147
CL3831.Contig1_All	0.266	0	-8.06633
CL259.Contig39_All	0	0.543	8.01758
CL3038.Contig14_All	0.63	0	-8.063
Unigene16440_All	1.863	0.443	-2.06398
CL423.Contig46_All	0	0.453	8.01498
CL3002.Contig13_All	0.18	1.063	2.55059
CL4509.Contig3_All	0.16	2.003	3.65327
CL167.Contig21_All	0	0.503	8.00496
Unigene28916_All	1.893	0	-8.05175
Unigene16903_All	2.323	0	-8.05175
CL7620.Contig10_All	0.723	0.01	-5.94729
CL1244.Contig9_All	0.173	0.893	2.306
CL3770.Contig2_All	2.593	0.44	-2.54099
CL1528.Contig6_All	0.906	0.01	-6.33778
Unigene19886_All	1.23	0.16	-3.00952
CL920.Contig6_All	0.413	0.04	-3.36375
CL4671.Contig2_All	2.363	0.24	-3.2931
Unigene11190_All	1.57	0.25	-2.62478
CL8485.Contig60_All	0	0.486	7.99158
CL4421.Contig9_All	0.34	1.35	2.00395
CL3907.Contig10_All	0.563	0	-8.0377
Unigene4135_All	0.296	1.413	2.2487
CL2897.Contig16_All	0.046	0.573	3.57531
CL1079.Contig6_All	0	0.55	7.98738
Unigene5925_All	0	0.23	7.98639
CL3136.Contig19_All	0.75	0.116	-2.68103
CL84.Contig21_All	0.843	0.203	-2.0871
CL449.Contig42_All	0.596	0.066	-3.1323
Unigene4202_All	0.04	0.423	3.40295
CL5921.Contig2_All	0.01	0.856	6.60678
CL4822.Contig4_All	0.656	0.153	-2.19052
CL3704.Contig2_All	0.04	0.85	4.32813
CL1157.Contig22_All	0.45	0	-8.01963
CL8539.Contig2_All	0.056	0.376	2.68758
CL8744.Contig6_All	0	0.82	7.96746
CL814.Contig15_All	0.703	0	-8.01367
CL40.Contig4_All	0.856	0.043	-4.40701
CL139.Contig8_All	0.503	0	-8.01253
CL3410.Contig4_All	0.373	0	-8.01149
CL177.Contig7_All	0.073	1.45	4.3209
CL307.Contig2_All	0.656	0	-8.00919
CL8720.Contig50_All	0.39	0	-8.00907
CL669.Contig14_All	0	0.366	7.96117
CL5667.Contig2_All	2.736	0	-8.00631
CL160.Contig1_All	3.486	0	-8.00631
Unigene2927_All	0.396	2.196	2.47786
CL6611.Contig12_All	0.4	1.783	2.18168
CL8736.Contig2_All	1.686	0	-8.00261
CL5178.Contig3_All	0.336	2.72	3.01144
Unigene13192_All	0.283	2.026	2.84352
CL349.Contig5_All	0.903	0.193	-2.19498
CL1390.Contig3_All	0	0.9	7.95304
CL1979.Contig8_All	0.683	0	-7.99728
CL2850.Contig2_All	0.266	1.166	2.18929
CL8254.Contig40_All	0.19	1.14	2.55214
CL4880.Contig8_All	1.106	0.09	-3.5584
CL1427.Contig5_All	0.236	1.203	2.31841
CL5975.Contig2_All	0.726	0	-7.98772
CL7744.Contig3_All	4.503	1.103	-2.04232
Unigene7812_All	0.953	0	-7.98608
CL259.Contig43_All	0	0.453	7.93779
Unigene5181_All	0.096	0.686	2.82142
Unigene25629_All	1.9	0.033	-5.80871
CL3864.Contig13_All	1.18	0	-7.97645
Unigene29031_All	1.64	0.2	-3.00525
CL180.Contig7_All	0.5	0	-7.97457
Unigene20860_All	2.25	0.546	-2.02267
CL1039.Contig3_All	0.25	0	-7.96972
CL4915.Contig1_All	0.77	0.026	-4.83494
CL8678.Contig3_All	0.88	0.2	-2.09516
CL1512.Contig6_All	0.603	0	-7.95305
CL423.Contig43_All	0.38	0.033	-3.56414
CL517.Contig7_All	0.6	0.073	-3.01016
CL1795.Contig1_All	0.423	2.88	2.85446
CL2625.Contig4_All	2.59	0.066	-5.34377
CL2269.Contig9_All	0.043	0.493	3.47279
Unigene30507_All	1.326	0	-7.94175
Unigene19727_All	0.003	0.706	7.92102
Unigene19778_All	0.6	2.426	2.0273
CL40.Contig5_All	0.186	1.3	2.78995
CL4213.Contig2_All	0.136	0.8	2.55395
CL7698.Contig11_All	2.746	0.53	-2.41934
CL1333.Contig14_All	0.486	0	-7.93109
CL1788.Contig12_All	0.01	0.26	4.71999
CL189.Contig16_All	0.316	0.013	-4.4639
CL1079.Contig1_All	1.833	0.09	-4.40525
Unigene13207_All	0	0.96	7.87572
CL1045.Contig10_All	2.66	0.19	-3.75726
CL258.Contig6_All	0.46	0.08	-2.51879
CL752.Contig12_All	0	0.943	7.86925
CL6328.Contig9_All	0	0.56	7.86793
Unigene5409_All	1.21	0.3	-2.04291
CL8589.Contig38_All	0.11	0.82	2.88706
Unigene15019_All	4.193	0	-7.91089
Unigene24286_All	0.083	1.056	3.69415
CL53.Contig8_All	0.136	0.806	2.51767
CL652.Contig2_All	0.546	2.216	2.01005
CL436.Contig1_All	1.426	0.333	-2.05517
CL4714.Contig5_All	2.846	0.676	-2.08124
CL6664.Contig2_All	0.423	0	-7.90755
CL4981.Contig6_All	0.713	0.113	-2.64526
CL4835.Contig3_All	0.03	0.55	4.10835
CL423.Contig33_All	0.893	0.146	-2.60099
CL5596.Contig1_All	1.47	0.283	-2.36404
CL73.Contig23_All	0	0.43	7.85551
Unigene21841_All	0.103	0.833	3.01529
Unigene19248_All	3.996	0.033	-6.78199
Unigene23362_All	0.55	3.16	2.54444
CL1392.Contig1_All	0.393	2.37	2.60001
CL4992.Contig4_All	1.603	0.23	-2.85292
Unigene26346_All	2.293	0	-7.8985
CL4294.Contig6_All	0.436	2.053	2.23738
CL12.Contig25_All	0.096	1.41	3.90623
CL20.Contig7_All	0.493	0.09	-2.5107
Unigene7955_All	1.596	0.286	-2.46641
CL6503.Contig1_All	0.79	0.03	-4.77672
CL5496.Contig6_All	0.31	0.023	-3.78331
CL2316.Contig8_All	0.226	1.283	2.52122
CL8460.Contig4_All	0.163	1.13	2.72898
Unigene27496_All	2.166	0	-7.87341
Unigene25398_All	0.133	0.983	2.81293
Unigene12981_All	0.07	1.18	4.03477
CL1683.Contig1_All	0.496	0.013	-5.47046
CL3864.Contig12_All	0.38	1.89	2.30402
CL363.Contig31_All	0.04	0.583	3.89731
CL1467.Contig5_All	0.593	0.123	-2.31951
CL72.Contig4_All	0.756	0.013	-5.62094
CL3751.Contig5_All	0	0.636	7.80823
Unigene7234_All	0	0.426	7.80685
CL1244.Contig11_All	1.093	0.2	-2.37552
Unigene15736_All	3.346	0.206	-4.02548
CL1156.Contig4_All	2.473	0.586	-2.10497
CL6323.Contig6_All	0.02	0.77	5.28113
Unigene16059_All	0.226	1.796	2.9658
CL919.Contig2_All	0.19	0.936	2.31957
CL3242.Contig2_All	0	0.92	7.80019
CL5050.Contig3_All	2.023	0.36	-2.4222
CL752.Contig20_All	0.33	1.63	2.30094
CL450.Contig47_All	0.196	0.82	2.08292
CL7391.Contig4_All	0.08	0.683	3.07668
CL812.Contig57_All	0.403	0	-7.83533
Unigene27568_All	2.43	0	-7.83494
CL3377.Contig2_All	0.2	1.12	2.50092
CL1785.Contig1_All	0.616	0.016	-5.10036
CL1048.Contig7_All	1.083	0.13	-3.02749
Unigene2373_All	2.986	0.083	-5.11377
CL4929.Contig2_All	0.24	2.223	3.21753
Unigene8560_All	0.83	0	-7.82149
Unigene9989_All	3.856	0.733	-2.37044
Unigene12131_All	1.33	0.3	-2.08178
CL8058.Contig17_All	0.043	0.67	3.87749
CL1633.Contig2_All	1.11	0.14	-2.97973
Unigene12922_All	0.18	0.91	2.35189
CL322.Contig6_All	0.246	1.523	2.62664
CL161.Contig113_All	0.473	0.116	-2.12178
CL3192.Contig6_All	2.62	0.31	-3.07362
CL4831.Contig3_All	0	0.343	7.76658
CL161.Contig108_All	0	0.306	7.76542
CL1401.Contig12_All	0.47	0.006	-6.07387
Unigene8539_All	0.69	0.14	-2.27817
CL5378.Contig1_All	0.33	1.54	2.23132
Unigene15003_All	2.38	0	-7.80871
Unigene11614_All	0.35	1.676	2.27399
CL1033.Contig11_All	0.1	0.916	3.23383
CL1854.Contig7_All	1.19	0.226	-2.3398
CL1969.Contig2_All	0.17	0.863	2.31983
CL8589.Contig42_All	0.603	0.033	-4.10313
CL8867.Contig38_All	0.51	0	-7.79661
CL2356.Contig4_All	0	0.416	7.74986
Unigene2012_All	1.71	0	-7.79541
Unigene14576_All	0.936	0	-7.79541
Unigene26830_All	2.026	0	-7.79541
CL8862.Contig2_All	0.64	0	-7.79314
CL8486.Contig3_All	0	0.663	7.74503
CL646.Contig4_All	0.053	0.536	3.34408
CL73.Contig65_All	0.146	0.6	2.06013
Unigene16334_All	2.953	0.323	-3.16705
CL5451.Contig6_All	0	0.51	7.73519
CL210.Contig4_All	0.383	0	-7.77388
CL4265.Contig1_All	3.27	0.506	-2.70219
CL95.Contig34_All	0.686	0.056	-3.58702
CL1929.Contig2_All	0.27	1.233	2.2148
Unigene26531_All	0.05	2.29	5.58883
CL4915.Contig2_All	1.813	0.016	-6.65523
Unigene8266_All	0.55	0	-7.7649
Unigene6274_All	0	0.793	7.71703
CL1333.Contig3_All	0.49	0.123	-2.04382
Unigene8881_All	0.133	0.66	2.27842
CL3562.Contig1_All	0.753	0.04	-4.20372
CL89.Contig21_All	0.15	0.896	2.57472
Unigene12690_All	0.946	0	-7.75477
Unigene27161_All	2.03	0	-7.75477
Unigene1289_All	3.83	0.776	-2.27082
CL2551.Contig3_All	0	0.873	7.70687
CL1512.Contig13_All	0	0.483	7.70673
CL8720.Contig45_All	0.116	0.91	2.94847
CL8529.Contig22_All	0.34	0	-7.74816
CL6328.Contig3_All	0.843	0.136	-2.64804
Unigene25449_All	1.433	0.03	-5.61038
CL564.Contig48_All	0	5.066	7.70094
Unigene2891_All	0.076	0.463	2.5681
CL1960.Contig4_All	0.076	0.933	3.6695
CL84.Contig15_All	0.73	0.18	-2.01319
Unigene25958_All	2.726	0	-7.74096
CL1550.Contig1_All	0.236	1.233	2.41525
CL8604.Contig20_All	0.666	3.196	2.2533
CL5810.Contig3_All	0.64	0.046	-3.71635
CL736.Contig20_All	0	0.29	7.68889
Unigene397_All	0.206	3.586	4.15421
CL72.Contig6_All	0.726	0.02	-5.03721
CL4879.Contig4_All	0.036	0.463	3.60865
CL5921.Contig11_All	0.016	0.586	5.1802
CL674.Contig5_All	0.8	0.123	-2.74052
Unigene27533_All	1.593	0	-7.72702
CL2500.Contig9_All	0.086	0.5	2.53314
CL1020.Contig17_All	0.796	0	-7.72057
CL2360.Contig3_All	0.25	1.046	2.02248
CL193.Contig36_All	0.436	0	-7.71817
CL3136.Contig13_All	0	0.51	7.67166
Unigene30527_All	0.383	2.39	2.63931
CL5840.Contig4_All	1.743	0.366	-2.24623
Unigene6468_All	0.053	0.596	3.4956
Unigene31939_All	0.076	0.706	3.21926
CL8644.Contig10_All	0.203	1.07	2.43459
CL2061.Contig2_All	0.803	0	-7.70657
Unigene5780_All	0.16	0.763	2.22753
Unigene18759_All	11.023	2.233	-2.24697
CL719.Contig9_All	2.573	0.266	-3.20203
CL1562.Contig9_All	0	0.676	7.65436
CL3115.Contig5_All	2.313	0.45	-2.35431
CL161.Contig92_All	0.066	0.493	2.93267
Unigene23607_All	1.443	0.03	-5.56408
CL1404.Contig12_All	0.04	0.503	3.69029
CL1621.Contig2_All	0	1.51	7.64598
CL207.Contig23_All	0	0.33	7.6457
CL8550.Contig2_All	1.756	0	-7.69172
CL4570.Contig1_All	1.35	0.236	-2.49954
CL2386.Contig3_All	0	0.263	7.6436
CL5485.Contig1_All	0.633	0	-7.68884
Unigene5080_All	0.393	0	-7.68841
CL7580.Contig3_All	0.536	0	-7.68827
CL8171.Contig1_All	0	1.396	7.63741
CL919.Contig6_All	0.003	0.343	6.29735
CL161.Contig90_All	0	0.2	7.63713
CL1178.Contig5_All	0.566	0	-7.68308
CL450.Contig51_All	0.133	0	-7.68163
CL5270.Contig4_All	0.353	0	-7.68135
CL56.Contig15_All	0.563	0	-7.68135
Unigene30522_All	1.056	0.136	-2.9402
CL2905.Contig2_All	0.886	0	-7.67946
CL73.Contig18_All	0	0.423	7.63318
CL572.Contig17_All	0.133	0.703	2.35665
Unigene289_All	0	1.196	7.63021
CL2311.Contig28_All	0.436	0	-7.67424
Unigene25631_All	2.21	0.51	-2.13568
CL5683.Contig2_All	0	0.966	7.62709
CL3613.Contig2_All	2.25	0	-7.66988
Unigene23624_All	0.856	0	-7.66988
CL8329.Contig4_All	2.173	0.45	-2.26864
Unigene22098_All	1.156	0.243	-2.2212
CL670.Contig1_All	0.243	1.043	2.08994
CL2294.Contig5_All	0	0.196	7.61311
CL23.Contig31_All	0	0.376	7.61282
CL1250.Contig11_All	0.013	0.216	3.90436
CL821.Contig20_All	0.633	0.076	-3.02822
CL122.Contig5_All	0.41	0	-7.65685
Unigene26938_All	4.016	0	-7.65523
Unigene10869_All	0.39	0.093	-2.05389
Unigene5444_All	0.353	0	-7.65051
CL3136.Contig16_All	0	0.496	7.60204
CL2377.Contig3_All	0.436	0	-7.64741
CL2971.Contig1_All	0.81	0	-7.64593
Unigene8470_All	0.08	0.636	2.99092
Unigene8112_All	0	1.563	7.59726
CL39.Contig9_All	0.78	0.13	-2.66334
Unigene4223_All	0.15	0.936	2.63204
CL4249.Contig7_All	0.296	0.033	-3.29607
Unigene14102_All	0.683	3.82	2.49921
Unigene21214_All	0.75	0	-7.64043
Unigene16563_All	3.106	0.686	-2.17482
CL450.Contig4_All	0.14	1.033	2.90448
Unigene10930_All	0	0.996	7.58883
Unigene5138_All	0.84	3.32	2.00273
CL423.Contig64_All	0.433	0	-7.62729
CL1597.Contig4_All	0	0.35	7.57889
CL379.Contig3_All	0.46	0	-7.62157
CL23.Contig113_All	0.113	0.603	2.42214
CL84.Contig4_All	0.33	0	-7.6172
Unigene10177_All	1.316	0.016	-6.51626
Unigene28646_All	1.17	0.226	-2.37904
CL869.Contig13_All	0.8	0	-7.61493
Unigene12032_All	0.996	4.093	2.03425
Unigene26259_All	0.033	1.363	5.45133
CL23.Contig104_All	0.123	0.573	2.24431
CL2495.Contig2_All	0.063	0.813	3.65215
CL594.Contig17_All	0.06	0.596	3.30886
CL8280.Contig11_All	0.903	0.086	-3.43839
CL3231.Contig7_All	0.653	0.096	-2.69908
CL1649.Contig12_All	0	0.23	7.5579
CL84.Contig17_All	0	0.47	7.5576
CL4060.Contig5_All	0	0.61	7.55671
CL8814.Contig3_All	0.306	1.543	2.31025
Unigene28779_All	2.14	0.023	-6.49995
Unigene7246_All	0.453	0.083	-2.50102
CL3570.Contig3_All	0	0.533	7.55014
CL3131.Contig8_All	0.993	0.226	-2.11853
CL189.Contig19_All	0.063	0.36	2.54483
Unigene9757_All	0.483	2.736	2.50697
CL920.Contig7_All	0.05	0.4	2.99047
CL1474.Contig6_All	0.833	0.066	-3.65324
CL6611.Contig13_All	1.18	0.146	-2.95784
CL1703.Contig9_All	0.103	0.5	2.31545
CL2752.Contig2_All	0.396	0	-7.58448
Unigene9971_All	2.073	0.023	-6.48347
CL1255.Contig1_All	2.463	0.026	-6.48347
Unigene19561_All	0.03	0.87	4.87595
CL127.Contig5_All	0	0.536	7.53373
Unigene15036_All	0.606	0	-7.57968
CL6114.Contig2_All	0	0.846	7.53358
CL84.Contig13_All	0	0.253	7.53343
Unigene7761_All	0	0.34	7.53297
CL6794.Contig1_All	0.806	0.086	-3.26941
CL6140.Contig1_All	1.35	0	-7.57735
Unigene24037_All	1.003	0	-7.57549
Unigene4160_All	0.21	1.553	2.86167
CL540.Contig10_All	0	0.33	7.52705
Unigene8378_All	0.726	0.143	-2.2979
CL73.Contig20_All	0.066	0.406	2.6774
Unigene15011_All	2.05	0.29	-2.80382
CL114.Contig9_All	0.276	0	-7.56706
CL2131.Contig2_All	0.35	0	-7.56659
Unigene15384_All	0.31	0	-7.56596
CL714.Contig2_All	0.406	2.85	2.84338
CL1449.Contig2_All	1.856	0	-7.56408
CL3310.Contig1_All	2.826	0	-7.56408
Unigene27567_All	1.85	0	-7.56408
CL1758.Contig8_All	0.396	0	-7.56236
CL1351.Contig5_All	0	0.543	7.51591
Unigene24461_All	0.646	0.056	-3.46515
CL1130.Contig2_All	0.643	0	-7.55953
CL4887.Contig5_All	0.293	1.506	2.33063
CL1512.Contig16_All	0.103	0.64	2.64694
CL2603.Contig2_All	0	0.353	7.50498
CL1453.Contig10_All	0.616	0.083	-2.83987
Unigene29002_All	2.836	0	-7.54832
CL8485.Contig45_All	0.006	0.353	5.76134
Unigene4538_All	0.643	0.026	-4.56033
Unigene7885_All	1.626	0.26	-2.65737
CL752.Contig5_All	0	0.596	7.49102
CL1179.Contig2_All	0.376	0	-7.53414
CL219.Contig7_All	0	0.36	7.48789
CL6404.Contig2_All	1.21	0	-7.53286
Unigene27601_All	1.703	0	-7.53238
CL294.Contig5_All	2.12	0	-7.53238
Unigene27387_All	1.276	0	-7.53238
CL852.Contig6_All	1.366	0.233	-2.57852
CL611.Contig3_All	0.05	1.023	4.41324
CL8899.Contig6_All	0.606	0.1	-2.68115
CL4256.Contig2_All	1.61	0.016	-6.43284
CL540.Contig26_All	0.343	0	-7.52595
Unigene2667_All	0	0.31	7.47927
CL2075.Contig16_All	0.4	0.046	-3.0697
CL3322.Contig5_All	0.413	0	-7.51868
CL6172.Contig2_All	0.583	2.31	2.01161
CL312.Contig10_All	0.436	0.04	-3.40438
CL721.Contig1_All	0	0.313	7.4706
Unigene27608_All	1.913	0	-7.51626
Unigene21168_All	1.346	0	-7.51626
Unigene30438_All	0.956	0	-7.51463
Unigene4019_All	0.206	1.083	2.35881
CL614.Contig17_All	0	0.38	7.46489
CL2289.Contig2_All	0.066	0.566	3.01971
CL197.Contig6_All	1.726	0.386	-2.16294
CL2429.Contig14_All	0.373	0	-7.50699
CL104.Contig14_All	0.39	0	-7.50617
CL7109.Contig1_All	0.926	4.083	2.14882
CL8636.Contig4_All	0	0.59	7.459
CL8776.Contig3_All	0.406	0.066	-2.66518
CL8900.Contig18_All	0	0.43	7.45709
Unigene1790_All	0.843	0	-7.49995
Unigene27446_All	1.536	0	-7.49995
CL5823.Contig2_All	1.48	0	-7.49995
Unigene16633_All	1.733	0	-7.49979
CL6202.Contig5_All	0.13	1.146	3.19042
Unigene10721_All	0.236	3.37	3.88391
CL3595.Contig4_All	0.463	0	-7.49272
CL380.Contig25_All	0.003	0.34	6.48508
CL193.Contig7_All	0	0.183	7.44378
CL6377.Contig2_All	2.803	0.59	-2.2292
CL3361.Contig5_All	0.036	0.343	3.11815
CL301.Contig3_All	0	1.026	7.43958
CL2081.Contig4_All	1.12	0.17	-2.66036
CL53.Contig18_All	0	0.41	7.43748
CL3115.Contig2_All	1.196	0	-7.48181
CL670.Contig5_All	0.04	0.633	3.94608
Unigene5639_All	0.363	0.02	-4.12072
CL2050.Contig6_All	0.106	0.563	2.46455
Unigene386_All	0	1.393	7.43132
CL2386.Contig9_All	0.22	0	-7.47532
Unigene25436_All	0.37	2.623	2.82621
Unigene6821_All	0.236	1.073	2.18294
Unigene27753_All	2.326	0	-7.46679
Unigene27734_All	1.44	0	-7.46679
CL118.Contig1_All	1.076	0	-7.46679
Unigene27673_All	1.32	0	-7.46679
Unigene10533_All	3.523	0	-7.46679
Unigene26430_All	0	0.573	7.42071
Unigene10519_All	1.593	0.09	-4.11081
CL2604.Contig6_All	0.1	1.103	3.48467
Unigene17632_All	0.01	0.74	6.08228
CL3258.Contig1_All	0.993	0.25	-2.00629
CL1854.Contig12_All	1.633	0.193	-3.07418
CL953.Contig13_All	0.01	0.416	5.50163
Unigene22232_All	0.683	0	-7.45296
CL43.Contig2_All	0.173	0.99	2.48666
Unigene3992_All	0.32	0	-7.45246
Unigene7171_All	1.346	0	-7.45144
CL1079.Contig4_All	0.396	0	-7.45127
Unigene23820_All	4.643	0.053	-6.36245
CL7573.Contig3_All	0	1.04	7.40491
CL466.Contig9_All	0.446	0	-7.44906
CL431.Contig14_All	0.496	0	-7.44872
CL2859.Contig2_All	0.11	1.216	3.46203
CL4016.Contig3_All	0.573	0.093	-2.66667
CL540.Contig30_All	0	0.296	7.3996
CL669.Contig15_All	0.256	0	-7.4443
Unigene7821_All	0.443	0	-7.44396
CL4193.Contig4_All	1.24	0.113	-3.37719
CL995.Contig2_All	0	0.896	7.39244
Unigene28670_All	1.576	0.28	-2.44861
CL884.Contig2_All	0.393	0.05	-2.91512
CL1016.Contig2_All	0	0.716	7.38859
Unigene27565_All	1.876	0	-7.43284
CL1017.Contig2_All	0.136	0.886	2.64437
Unigene21094_All	1.546	0.246	-2.63039
Unigene14999_All	1.153	0.103	-3.41322
Unigene5408_All	2.063	0.446	-2.15948
CL92.Contig23_All	0.11	0.8	2.86358
Unigene28606_All	1.736	0.416	-2.05058
Unigene14120_All	1.493	0.223	-2.74552
CL49.Contig3_All	0	0.483	7.37632
CL89.Contig18_All	0	0.37	7.3753
CL6237.Contig1_All	1.153	0	-7.42059
CL3954.Contig8_All	0	1.163	7.3748
Unigene4013_All	0.463	0.073	-2.69687
CL8592.Contig6_All	0	0.346	7.3709
CL1399.Contig2_All	0.486	0	-7.41591
Unigene27456_All	1.24	0	-7.41556
Unigene18572_All	0.39	0.073	-2.39659
CL4109.Contig1_All	1.473	0.183	-2.98693
CL540.Contig68_All	0	0.37	7.36292
CL1063.Contig2_All	0	0.826	7.35728
Unigene28347_All	4.523	0.913	-2.31191
CL2257.Contig6_All	0.17	0	-7.40054
CL2704.Contig5_All	0	0.46	7.35471
Unigene26882_All	1.853	0	-7.39807
Unigene16813_All	1.576	0.17	-3.19309
Unigene26775_All	2.093	0.503	-2.08605
CL7515.Contig1_All	1.343	0.05	-4.76335
Unigene9946_All	4.906	0.12	-5.30693
CL7263.Contig2_All	0.03	1.896	5.91257
CL938.Contig11_All	1.386	0.233	-2.54964
CL455.Contig18_All	0.273	0	-7.39261
Unigene10751_All	1.74	0.063	-4.75934
CL4703.Contig4_All	0.026	0.96	5.1407
CL7909.Contig2_All	0.083	1.013	3.61068
Unigene21242_All	4.996	0.54	-3.14206
CL8900.Contig9_All	0	0.41	7.33573
CL7012.Contig1_All	1.603	0	-7.38037
Unigene16701_All	2.006	0	-7.38037
Unigene18862_All	0.57	0	-7.38037
CL7410.Contig6_All	0.603	0.04	-3.79876
CL8058.Contig11_All	0.313	2.673	3.11083
CL1176.Contig9_All	0.28	1.15	2.02591
CL189.Contig1_All	0.523	0.106	-2.30039
CL6409.Contig1_All	0.043	0.66	3.89586
Unigene11410_All	0	0.606	7.32632
CL2112.Contig7_All	2.76	0.616	-2.14122
Unigene12259_All	2.656	0.31	-3.05433
CL2126.Contig11_All	0.09	1.023	3.54505
Unigene6698_All	0.533	0.093	-2.58459
CL7976.Contig6_All	1.876	0.176	-3.43154
CL53.Contig12_All	0.153	0.723	2.16672
CL1671.Contig8_All	0.053	1.963	5.18415
CL6332.Contig3_All	0.04	0.573	3.8819
Unigene2545_All	0.933	0	-7.36353
CL871.Contig1_All	1.503	0	-7.36245
CL2744.Contig1_All	0.87	0	-7.36245
Unigene25657_All	0.83	0	-7.36245
CL5418.Contig3_All	1.213	0	-7.36245
CL1369.Contig5_All	0.033	0.503	3.9368
CL423.Contig26_All	0.746	0	-7.36119
CL60.Contig2_All	0.326	1.606	2.29631
CL8363.Contig2_All	0.513	2.716	2.44723
CL596.Contig7_All	0	0.833	7.31351
Unigene20258_All	0	0.776	7.31227
CL423.Contig34_All	0.296	0	-7.35703
CL297.Contig8_All	0.173	0.773	2.14627
Unigene22086_All	0.966	0.123	-2.9924
CL4001.Contig5_All	0.466	2.91	2.64925
CL891.Contig8_All	0.2	0	-7.35123
CL1916.Contig3_All	0.223	0	-7.35013
Unigene21915_All	0	0.316	7.30413
CL4039.Contig3_All	0.423	0	-7.34831
CL1320.Contig5_All	0.97	0	-7.34649
CL3621.Contig1_All	0.59	0	-7.3443
CL193.Contig25_All	0	0.173	7.29844
CL1813.Contig9_All	0	0.203	7.29808
CL149.Contig2_All	1.46	0.183	-2.98823
Unigene21869_All	0.046	0.32	2.78065
CL3886.Contig1_All	0.103	1.723	4.04846
Unigene1577_All	0.983	0.073	-3.6926
CL167.Contig32_All	0.036	0.63	4.06093
CL669.Contig8_All	0	0.316	7.29505
CL1892.Contig15_All	0.043	0.443	3.34355
CL8230.Contig7_All	0.49	0	-7.33973
CL662.Contig4_All	0.52	0.106	-2.24268
CL2049.Contig3_All	0.356	0	-7.33918
CL229.Contig8_All	0.08	0.853	3.46183
Unigene1865_All	2.586	0.5	-2.36053
CL916.Contig10_All	0.47	0.076	-2.68818
CL4862.Contig2_All	1.09	0.186	-2.50984
CL8280.Contig2_All	0	0.493	7.2895
CL8665.Contig2_All	0.146	0.723	2.35301
CL2311.Contig5_All	0.293	1.38	2.24341
CL736.Contig18_All	0.313	0	-7.32759
Unigene26808_All	1.343	0	-7.32592
Unigene18918_All	2.113	0	-7.32592
CL1020.Contig13_All	0	0.31	7.27834
CL3266.Contig4_All	0.7	0	-7.32333
Unigene13421_All	0.4	0	-7.32185
CL7070.Contig2_All	2.403	0.086	-4.70349
CL385.Contig14_All	0.12	0.586	2.29955
CL6863.Contig15_All	0	0.263	7.26891
CL3410.Contig13_All	0.496	0.106	-2.25806
CL8589.Contig32_All	0.513	0.086	-2.55462
CL6769.Contig4_All	0	0.39	7.26399
CL155.Contig9_All	0	0.393	7.26399
CL1020.Contig5_All	0.57	0.03	-4.27822
Unigene27497_All	2.986	0	-7.30731
CL339.Contig6_All	0.196	0	-7.30731
CL462.Contig4_All	0.486	0.036	-3.63849
CL1076.Contig4_All	0.16	0	-7.3045
CL953.Contig1_All	0.113	0.51	2.16952
CL1962.Contig17_All	0	0.186	7.25538
CL747.Contig21_All	0	0.496	7.25538
CL2429.Contig16_All	0	0.33	7.253
CL1655.Contig9_All	0.993	0	-7.29659
CL2311.Contig8_All	0	0.246	7.24987
CL1439.Contig8_All	0.17	0.993	2.51842
CL3751.Contig9_All	0.573	0.103	-2.517
CL142.Contig1_All	1.81	0	-7.29054
Unigene26672_All	0	1.273	7.24488
CL84.Contig8_All	0.273	0	-7.28845
CL4598.Contig2_All	0.046	0.586	3.56514
CL639.Contig5_All	0.503	0	-7.28389
CL455.Contig1_All	0.163	0.756	2.2296
CL2921.Contig20_All	0.503	0	-7.27472
CL874.Contig13_All	0	0.253	7.22926
Unigene19262_All	2.61	0	-7.26934
Unigene27364_All	1.356	0	-7.26934
CL1361.Contig2_All	1.693	0	-7.26934
Unigene23077_All	0.236	1.12	2.21996
CL8485.Contig67_All	0	0.373	7.22007
CL2920.Contig4_All	0.196	0	-7.26491
CL352.Contig1_All	0	0.566	7.21875
CL103.Contig7_All	0.07	0.52	2.91303
CL1593.Contig22_All	0.04	0.646	4.1176
CL269.Contig1_All	0	0.276	7.21705
Unigene12266_All	0.59	0.056	-3.36245
Unigene8559_All	1.833	0.026	-6.18355
CL1352.Contig1_All	0.06	2.166	5.11317
CL351.Contig13_All	0.81	0.113	-2.79958
Unigene27324_All	1.3	0	-7.24998
Unigene30482_All	0	0.596	7.20475
CL374.Contig11_All	0.36	0	-7.24822
CL1088.Contig7_All	0.156	0.676	2.13807
CL3753.Contig2_All	1.3	0	-7.24607
CL3801.Contig1_All	0.503	2.756	2.46506
CL1651.Contig7_All	0.2	0.983	2.25676
CL2805.Contig5_All	0.126	1.12	3.10739
Unigene19241_All	1.736	0.023	-6.16981
Unigene27681_All	1.47	0.02	-6.16981
CL8486.Contig7_All	0.13	1.25	3.26686
CL94.Contig11_All	0.03	0.613	4.29056
Unigene17606_All	0.123	0.873	2.7839
CL2576.Contig13_All	0	0.166	7.1906
Unigene5735_All	0.18	0	-7.23528
CL6323.Contig1_All	0.02	0.493	4.70138
CL5683.Contig3_All	0	0.87	7.18964
CL4495.Contig3_All	0.506	0.053	-3.28295
CL1475.Contig11_All	0.07	0.613	3.14368
Unigene12501_All	0.816	0	-7.23035
Unigene16731_All	1.996	0	-7.23035
CL8589.Contig7_All	0.273	0	-7.23035
Unigene10023_All	1.126	0	-7.23035
CL2768.Contig2_All	0.28	0	-7.22817
CL5347.Contig4_All	1.623	0.356	-2.19192
CL7642.Contig1_All	2.13	0.24	-3.1129
Unigene11999_All	0.256	1.043	2.03543
CL55.Contig12_All	0.406	0	-7.22441
CL854.Contig6_All	0.453	0	-7.22401
CL501.Contig9_All	0.483	0	-7.22202
Unigene1732_All	0.126	1.5	3.57839
CL812.Contig10_All	0.873	0.096	-3.24247
Unigene7770_All	0.39	0	-7.22143
CL3798.Contig3_All	0.726	2.98	2.07233
CL7771.Contig3_All	0.31	0.016	-4.19671
CL1946.Contig4_All	0.31	0	-7.21645
Unigene12282_All	0.633	2.933	2.22044
CL7105.Contig12_All	2.61	0.45	-2.59279
Unigene7286_All	0.193	0.83	2.08574
Unigene10637_All	2.396	0	-7.21045
CL1255.Contig3_All	1.633	0	-7.21045
Unigene2714_All	0.156	0.82	2.36755
CL339.Contig19_All	0.29	0	-7.20804
CL8485.Contig16_All	0	0.15	7.1615
Unigene2664_All	0.086	0.96	3.45463
Unigene4126_All	0.053	0.413	2.92029
CL1552.Contig9_All	0.16	2.073	3.68796
CL1721.Contig2_All	0.416	2.62	2.68075
CL2256.Contig18_All	0.22	0.933	2.09804
Unigene20163_All	0.503	0	-7.2008
CL3985.Contig7_All	0.85	0.163	-2.2994
Unigene6020_All	0.173	0	-7.20039
CL68.Contig5_All	0.58	0	-7.20039
CL1615.Contig10_All	0.026	0.513	4.19706
Unigene1997_All	1.916	0.026	-6.12798
CL2426.Contig3_All	0.58	0.07	-3.02918
CL122.Contig29_All	0.073	0.34	2.1603
CL8230.Contig6_All	0.08	0.606	2.92827
Unigene16952_All	1.05	0	-7.19027
Unigene6229_All	0.27	1.273	2.25853
CL3151.Contig2_All	2.176	0.526	-2.02156
CL5755.Contig5_All	1.143	0.176	-2.71966
Unigene11672_All	2.486	0.54	-2.21256
CL1076.Contig23_All	0.32	0.083	-2.00288
CL423.Contig54_All	0.31	0	-7.1864
CL4684.Contig3_All	0.03	0.283	3.24817
CL1574.Contig1_All	0.076	0.523	2.71107
CL8870.Contig10_All	0.106	0.903	3.12756
CL1550.Contig2_All	0.52	0	-7.177
CL1946.Contig5_All	0.346	0	-7.17536
CL2186.Contig8_All	0.786	0.183	-2.06143
CL884.Contig18_All	0	0.253	7.1272
Unigene28768_All	2.71	0.19	-3.77965
CL8505.Contig1_All	0.796	0	-7.16919
CL2141.Contig4_All	0.743	0.04	-4.23169
CL1683.Contig13_All	0	0.333	7.12338
CL469.Contig1_All	2.203	0.416	-2.40905
CL380.Contig5_All	0	0.263	7.11753
CL2971.Contig3_All	0.753	0	-7.16195
Unigene17557_All	0	0.57	7.11713
CL2185.Contig5_All	0.45	0.08	-2.42786
CL1020.Contig15_All	0.55	0	-7.15635
CL1380.Contig1_All	0	0.286	7.10821
CL908.Contig15_All	1.323	0	-7.15176
CL1080.Contig7_All	0.29	0.023	-3.62203
Unigene14640_All	3.343	0	-7.14905
CL742.Contig6_All	0.303	0	-7.14884
Unigene27239_All	2.61	0.106	-4.56408
CL1404.Contig13_All	0.326	1.436	2.09609
CL23.Contig60_All	0.063	0.4	2.68679
CL2408.Contig3_All	0.1	0.686	2.80186
Unigene1353_All	0.336	2.303	2.75303
CL8758.Contig8_All	0.703	0.09	-2.94604
[truncated: 2,912 more rows]

## Sheet: L-vs-H
gene_id	average_fpkm_L	average_fpkm_H	diffexp_log2fc_L-vs-H
CL2604.Contig5_All	334.726	3229.01	3.27671
CL3008.Contig4_All	317.356	4797.56	3.94271
Unigene13893_All	1342.94	11719.8	3.12703
CL3547.Contig3_All	106.676	4999.76	5.55699
CL1938.Contig4_All	6.75	582.346	6.45517
CL3311.Contig3_All	326.603	2291.71	2.82922
CL1938.Contig9_All	7.116	406.033	5.8553
CL8505.Contig10_All	481.266	107.756	-2.16097
CL8064.Contig2_All	1425.24	348.726	-2.01891
CL3311.Contig1_All	214.193	1276.28	2.58928
CL4220.Contig1_All	205.606	1661.43	3.03215
CL1426.Contig6_All	544.933	100.673	-2.45079
Unigene25836_All	75.246	680.496	3.19317
Unigene11719_All	177.493	1029.88	2.55071
Unigene33237_All	116.056	518.4	2.14609
Unigene13880_All	126.363	651.93	2.37272
CL6511.Contig2_All	33.66	522.483	3.9541
CL1428.Contig1_All	209.726	1325.9	2.66824
CL4253.Contig2_All	7.35	45.84	2.64848
CL4238.Contig1_All	142.706	717.29	2.33304
Unigene9236_All	136.04	544.916	2.00842
CL1711.Contig1_All	445.536	86.966	-2.34442
CL1552.Contig1_All	364.173	39.623	-3.16783
CL8253.Contig3_All	9.743	191.613	4.29395
CL4515.Contig1_All	57.58	636.246	3.47995
Unigene42_All	69.276	284.553	2.03648
CL3633.Contig3_All	105.2	860.16	3.03305
CL8505.Contig8_All	154.36	17.483	-3.11633
CL7629.Contig1_All	22.886	195.13	3.08789
CL75.Contig1_All	22.35	200.71	3.16484
CL806.Contig4_All	320.823	53.823	-2.56475
Unigene4664_All	38.17	207.1	2.45206
CL5792.Contig2_All	65.45	429.456	2.72027
CL158.Contig18_All	36.296	158.153	2.12872
CL1671.Contig6_All	19.266	207.146	3.42127
Unigene20084_All	4.5	64.77	3.84641
Unigene1013_All	422.186	84.973	-2.29109
Unigene13848_All	22.403	280.626	3.64623
CL8505.Contig9_All	84.243	12.51	-2.74648
CL1671.Contig2_All	11.706	85.123	2.85235
CL3380.Contig3_All	40.036	298.996	2.89388
CL2172.Contig3_All	6.636	83.753	3.65832
CL8501.Contig1_All	240.773	22.133	-3.42103
Unigene8189_All	80.74	11.796	-2.76978
CL4189.Contig1_All	15.143	142.68	3.23589
CL1426.Contig3_All	9.58	112.606	3.55962
CL1351.Contig4_All	13.85	184.31	3.73238
CL3002.Contig12_All	30.81	205.64	2.75402
CL6018.Contig3_All	12.653	104.863	3.05119
CL782.Contig4_All	83.346	347.046	2.07014
Unigene5047_All	131.716	20.853	-2.66413
CL4119.Contig4_All	33.886	303.98	3.17829
CL5882.Contig6_All	88.59	6.323	-3.82341
CL4782.Contig3_All	55.053	244.783	2.15912
CL7980.Contig1_All	19.13	104.223	2.41976
CL1426.Contig18_All	6.013	82.176	3.74611
CL6165.Contig3_All	84.623	4.73	-4.16263
Unigene24724_All	24.216	159.106	2.71219
CL870.Contig2_All	32.626	191.08	2.55288
CL8583.Contig1_All	17.63	71.653	2.03013
CL7069.Contig3_All	377.77	11.723	-4.96927
Unigene4284_All	138.256	30.543	-2.15084
Unigene22829_All	227.136	48.026	-2.22706
CL5343.Contig1_All	84.636	17.216	-2.28677
Unigene49_All	126.2	13.256	-3.25917
Unigene35029_All	23.203	163.323	2.82521
Unigene9032_All	5.25	69.07	3.71392
CL8631.Contig1_All	0.293	21.27	6.1717
Unigene18321_All	245.413	32.416	-2.89703
CL1250.Contig18_All	9.953	52.04	2.39996
Unigene25242_All	14.04	92.05	2.71526
CL4331.Contig1_All	16.573	156.246	3.23237
CL6765.Contig3_All	52.176	2.783	-4.20914
CL4348.Contig1_All	183.686	28.85	-2.66702
CL8082.Contig1_All	0.386	16.413	5.39937
CL6788.Contig1_All	78.003	356.593	2.1866
CL1589.Contig2_All	225.936	45.49	-2.28918
Unigene10951_All	80.703	18.663	-2.10167
Unigene20694_All	206.01	7.98	-4.64437
CL8869.Contig9_All	2.46	13.58	2.45951
Unigene26738_All	107.376	8.093	-3.70929
CL3714.Contig2_All	10.796	70.713	2.73117
CL75.Contig4_All	110.603	23.57	-2.22719
CL1611.Contig1_All	15.923	95.256	2.57329
CL165.Contig14_All	11.606	85.123	2.92298
Unigene9255_All	211.353	50.996	-2.03602
CL8477.Contig5_All	0.676	9.873	3.85533
CL706.Contig11_All	29.363	119.81	2.02715
CL3942.Contig5_All	4.403	46.03	3.38547
CL522.Contig5_All	122.643	14.31	-3.08267
Unigene20487_All	163.516	23.286	-2.80518
CL3633.Contig2_All	16.993	105.816	2.63152
CL4490.Contig1_All	90.543	15.016	-2.59245
Unigene13839_All	26.54	184.856	2.82186
CL189.Contig30_All	76.903	10.923	-2.83635
CL1716.Contig11_All	3.586	41.29	3.52979
CL2499.Contig5_All	27.096	109.513	2.02837
CL1250.Contig9_All	7.763	32.523	2.06431
CL1408.Contig9_All	10.87	55.273	2.33538
Unigene5232_All	1.18	13.286	3.49165
CL3423.Contig1_All	40.886	6.59	-2.62393
CL572.Contig23_All	56.84	7.43	-2.93321
CL5113.Contig2_All	6.42	55.483	3.11067
CL6201.Contig2_All	4.82	49.943	3.36493
CL5864.Contig3_All	187.193	40.043	-2.21216
Unigene15972_All	246.996	56.88	-2.10136
Unigene20378_All	73.5	8.006	-3.18518
CL2113.Contig5_All	39.973	9.37	-2.0981
CL7849.Contig1_All	68.066	10.743	-2.64122
CL5882.Contig4_All	10.573	60.153	2.5048
Unigene1195_All	1.726	124.393	6.18629
CL4828.Contig6_All	7.8	45.093	2.52788
CL2774.Contig1_All	4.483	63.543	3.82058
CL8756.Contig1_All	59.01	7.63	-2.94523
Unigene20551_All	68.78	11.906	-2.52649
CL2570.Contig10_All	121.773	16.796	-2.85576
CL6358.Contig1_All	23.623	104.696	2.15891
CL924.Contig5_All	38.77	6.723	-2.52339
CL7650.Contig2_All	29.006	4.176	-2.75981
CL6900.Contig7_All	32.846	2.983	-3.46657
CL4331.Contig2_All	7.713	85.833	3.46916
Unigene1777_All	8.573	80.156	3.22387
CL75.Contig5_All	129.72	28.986	-2.1576
CL2415.Contig1_All	11.693	84.243	2.84938
Unigene16011_All	52.716	11.276	-2.2295
CL1770.Contig12_All	22.46	3.263	-2.81126
CL4707.Contig1_All	29.63	239.48	3.03711
Unigene20393_All	5.61	39.256	2.81293
Unigene28313_All	205.883	19.206	-3.41954
Unigene9096_All	73.176	15.11	-2.25471
CL7691.Contig1_All	20.12	178.04	3.14599
CL180.Contig14_All	5.436	30.43	2.4651
Unigene2538_All	26.966	0.74	-5.20699
Unigene21845_All	10.156	68.293	2.74958
CL949.Contig3_All	3.226	44.336	3.78443
CL8649.Contig3_All	9.356	78.973	3.11425
CL6715.Contig1_All	25.49	135.166	2.41183
CL8732.Contig3_All	30.77	2.8	-3.45232
Unigene22808_All	8.293	85.38	3.3717
CL4359.Contig3_All	41.463	9.696	-2.07616
CL3115.Contig1_All	23.326	110.723	2.25573
CL5555.Contig1_All	124.94	30.34	-2.02971
CL7751.Contig1_All	6.01	28.146	2.198
Unigene14009_All	122.9	17.923	-2.78752
Unigene11764_All	85.823	12.55	-2.77408
Unigene25243_All	57.073	13.593	-2.05668
Unigene16063_All	100.13	19.54	-2.33708
CL330.Contig7_All	13.756	90.546	2.71406
CL7499.Contig1_All	24.45	2.173	-3.47098
Unigene18460_All	46.546	7.313	-2.68183
CL447.Contig28_All	31.863	5.86	-2.43714
CL8710.Contig14_All	36.153	8.343	-2.13929
CL6012.Contig3_All	3.143	36.216	3.52527
Unigene7870_All	14.553	1.623	-3.14845
CL1770.Contig8_All	13.74	0.623	-4.43555
CL1900.Contig4_All	5.166	33.463	2.70023
Unigene22655_All	114.996	23.57	-2.27623
CL5068.Contig3_All	1.373	14.523	3.39213
CL6033.Contig1_All	59.423	9.45	-2.65317
Unigene22704_All	16.603	94.103	2.51185
Unigene15848_All	33.97	7.456	-2.18799
CL2493.Contig4_All	52.366	6.866	-2.90032
CL5701.Contig2_All	27.863	2.023	-3.75145
CL4119.Contig1_All	84.59	0.883	-6.56581
CL2499.Contig3_All	3.473	27.52	2.99659
Unigene37_All	84.143	13.206	-2.6888
Unigene890_All	20.626	82.503	2.01741
CL8838.Contig8_All	97.073	21.696	-2.19131
CL8140.Contig1_All	45.64	5.193	-3.12763
CL394.Contig5_All	62.86	11.586	-2.43797
Unigene24950_All	3.743	41.7	3.49408
CL12.Contig31_All	3.883	56.853	3.85877
CL6346.Contig2_All	7.556	43.603	2.54056
CL8847.Contig2_All	4.15	18.166	2.11732
Unigene4717_All	0.693	8.303	3.58317
CL3834.Contig3_All	7.986	31.76	2.00034
CL949.Contig5_All	14.6	67.766	2.22438
Unigene32032_All	71.966	12.16	-2.5713
CL7629.Contig2_All	0.786	13.016	4.04112
CL1410.Contig2_All	106.833	24.653	-2.10659
CL4490.Contig6_All	52.863	11.9	-2.14258
Unigene14004_All	43.536	8.74	-2.30322
Unigene11201_All	36.326	4.833	-2.89384
CL8208.Contig2_All	1.803	9.49	2.37832
CL8824.Contig8_All	20.796	96.63	2.22178
Unigene839_All	63.693	15.463	-2.04874
Unigene15930_All	10.44	54.566	2.38522
CL7080.Contig1_All	17.236	94.376	2.47048
CL5516.Contig1_All	16.856	85.793	2.35523
Unigene17553_All	77.12	17.413	-2.12074
CL2254.Contig8_All	36.046	7.523	-2.27924
CL1861.Contig7_All	23.536	2.193	-3.4241
CL8466.Contig11_All	11.783	1.376	-3.11512
CL6887.Contig2_All	39.686	7.346	-2.42826
CL1871.Contig7_All	37.053	4.403	-3.05402
CL2828.Contig4_All	4.4	35.48	2.99796
Unigene5814_All	1.986	50.156	4.67658
CL8517.Contig3_All	2.073	25.196	3.61541
Unigene10926_All	3.79	52.78	3.80526
CL4359.Contig4_All	31.23	7.52	-2.0359
Unigene8066_All	17.263	1.37	-3.65395
CL6481.Contig4_All	22.243	1.803	-3.61754
Unigene11_All	22.293	3.023	-2.87025
CL104.Contig31_All	10.46	41.623	2.00729
CL7258.Contig3_All	28.943	5.93	-2.27518
CL8140.Contig2_All	46.17	7.623	-2.58954
CL8753.Contig3_All	52.786	12.193	-2.11055
Unigene25374_All	0.3	11.923	5.28931
CL56.Contig1_All	34.79	5.533	-2.66153
CL4769.Contig4_All	17.636	0.613	-4.83976
CL563.Contig4_All	13.123	55.023	2.07419
Unigene4758_All	4.456	24.793	2.46089
CL4558.Contig4_All	0.533	6.5	3.59939
Unigene9444_All	6.69	61.726	3.21776
CL415.Contig17_All	11.05	2.553	-2.10566
CL5030.Contig9_All	41.19	7.206	-2.51283
CL4707.Contig2_All	23.91	145.033	2.62612
Unigene6713_All	24.78	0.573	-5.45258
CL2897.Contig6_All	3.97	21.276	2.4187
CL6165.Contig2_All	26.413	2.086	-3.66359
CL1552.Contig3_All	43.2	9.163	-2.23251
CL1961.Contig3_All	26.69	3.176	-3.06486
Unigene35801_All	0.863	27.936	5.00092
CL1552.Contig6_All	11.933	0.23	-5.70022
Unigene19678_All	11.093	78.216	2.82328
CL8390.Contig2_All	4.69	42.406	3.17476
CL4455.Contig3_All	55.06	12.203	-2.15822
CL6550.Contig2_All	68.53	3.92	-4.09931
CL7058.Contig2_All	4.406	30.34	2.77933
CL572.Contig30_All	16.626	2.25	-2.85721
CL8704.Contig4_All	18.803	3.883	-2.27444
CL947.Contig7_All	26.153	2.61	-3.34027
Unigene3462_All	16.39	72.056	2.11859
Unigene17226_All	2.993	35.586	3.56574
Unigene22628_All	22.97	3.156	-2.84436
Unigene6050_All	3.48	16.76	2.25967
CL1451.Contig2_All	7.49	62.636	3.06527
CL330.Contig17_All	1.28	14.373	3.47697
Unigene4254_All	0	16.306	14.1209
CL3189.Contig8_All	55.526	10.5	-2.39079
CL4648.Contig1_All	62.653	7.273	-3.07599
CL3255.Contig14_All	11	69.396	2.65356
CL5373.Contig6_All	3.416	31.71	3.20558
CL6765.Contig1_All	24.44	4.163	-2.53692
CL3663.Contig5_All	15.616	1.606	-3.25982
CL330.Contig13_All	3.223	19.94	2.62383
CL1664.Contig5_All	31.333	6.44	-2.26807
CL4426.Contig3_All	0.1	7.683	6.24242
CL1297.Contig7_All	38.786	9.263	-2.06717
CL6157.Contig7_All	17.583	2.226	-3.00414
CL4331.Contig4_All	6.65	54.98	3.04647
CL5847.Contig4_All	40.106	9.376	-2.09252
CL1143.Contig3_All	3.666	20.756	2.49733
Unigene9308_All	76.35	13.413	-2.48471
CL5145.Contig8_All	32.29	7.436	-2.10471
CL6772.Contig1_All	38.473	7.713	-2.3235
CL3814.Contig1_All	20.74	2.996	-2.79344
CL714.Contig1_All	10.196	86.803	3.10192
CL4426.Contig1_All	2.256	16.603	2.88192
Unigene9511_All	29.073	279.2	3.28689
CL3002.Contig2_All	4.49	24.933	2.46838
CL5810.Contig3_All	0.64	16.263	4.67718
CL4949.Contig3_All	58.09	12.466	-2.21921
CL5102.Contig2_All	12.87	54.823	2.07867
CL1241.Contig12_All	53.936	11.86	-2.16408
CL8869.Contig14_All	1.046	5.04	2.25069
CL5701.Contig3_All	23.696	4.08	-2.51984
CL4224.Contig6_All	2.713	46.266	4.1297
CL8858.Contig5_All	15.87	2.473	-2.66754
CL870.Contig5_All	11.113	52.906	2.2566
CL2023.Contig7_All	38.223	3.41	-3.48647
Unigene11727_All	17.876	78.176	2.13431
CL6422.Contig2_All	34.396	6.16	-2.46719
CL4232.Contig1_All	6.47	29.253	2.18258
Unigene11745_All	51.97	9.086	-2.51601
CL3100.Contig3_All	12.336	55.51	2.18156
CL4160.Contig2_All	51.53	10.833	-2.22312
Unigene11500_All	32.88	1.92	-4.06812
Unigene53_All	22.253	1.786	-3.66924
CL1938.Contig5_All	0.033	25.503	9.61537
CL8710.Contig2_All	10.333	2.236	-2.20656
CL6201.Contig4_All	1.373	7.536	2.44924
CL450.Contig48_All	3.44	0.053	-6.0488
CL701.Contig4_All	28.31	5.03	-2.49247
CL4999.Contig2_All	4.763	37.776	2.98224
CL3908.Contig4_All	18.206	3.21	-2.49009
Unigene17550_All	0.993	8.126	3.02104
CL1993.Contig6_All	17.226	3.273	-2.38997
CL6556.Contig3_All	3.046	14.256	2.21365
CL4558.Contig5_All	1.303	7.57	2.54559
CL8756.Contig2_All	21.59	1.796	-3.57667
CL7613.Contig23_All	23.126	3.09	-2.92065
CL3139.Contig11_All	0.09	10.676	6.88645
CL189.Contig20_All	0.83	8.36	3.32173
CL6372.Contig3_All	12.923	77.293	2.60554
Unigene20502_All	62.816	13.143	-2.24501
CL161.Contig38_All	9.16	0.393	-4.56249
CL2604.Contig2_All	4.826	24.876	2.36867
Unigene5496_All	21.006	2.143	-3.28713
CL959.Contig7_All	22.43	4.803	-2.20598
CL5332.Contig7_All	59.69	14.4	-2.04302
CL3731.Contig6_All	1.933	18.2	3.21597
CL2828.Contig3_All	2	20.166	3.32874
CL2333.Contig4_All	20.723	2.47	-3.05553
CL1919.Contig14_All	0.92	12.603	3.77106
Unigene22455_All	36.63	2.88	-3.66572
CL8174.Contig2_All	1.033	21.8	4.38605
CL2935.Contig3_All	7.233	30.54	2.0807
CL5102.Contig1_All	2.55	27.106	3.40393
CL62.Contig4_All	15.196	2.853	-2.41172
CL7499.Contig2_All	15.663	2.416	-2.67731
CL7415.Contig1_All	2.2	33.203	3.90583
CL5534.Contig4_All	33.953	6.466	-2.3867
CL3377.Contig1_All	6.886	31.293	2.20121
CL7273.Contig15_All	0.976	8.063	3.03883
CL8529.Contig21_All	8.22	0.403	-4.35717
Unigene28179_All	60.57	6.086	-3.30593
CL1549.Contig13_All	10.85	53.52	2.29822
CL5375.Contig1_All	15.276	2.793	-2.44765
CL4374.Contig4_All	3.116	18.393	2.55943
CL5028.Contig4_All	22.186	3.516	-2.653
Unigene15437_All	3.33	47.403	3.84105
CL62.Contig7_All	15.033	2.92	-2.3654
Unigene11723_All	15.796	66.456	2.08143
Unigene20122_All	37.063	3.893	-3.23361
CL8517.Contig5_All	2.233	15.163	2.76634
CL947.Contig6_All	21.51	0.036	-9.14157
Unigene10781_All	2.763	18.226	2.71824
CL8324.Contig2_All	28.166	3.48	-2.99543
CL499.Contig3_All	27.303	5.973	-2.19703
CL7534.Contig1_All	48.91	11.91	-2.02825
Unigene1226_All	4.3	20.963	2.28084
CL104.Contig21_All	1.776	15.416	3.19233
CL5579.Contig4_All	58.706	10.05	-2.52764
CL2123.Contig5_All	16.02	3.18	-2.32378
CL930.Contig4_All	1.026	11.893	3.53382
CL8720.Contig57_All	4.276	21.296	2.31589
CL4708.Contig4_All	2.106	17.793	3.06884
CL806.Contig3_All	43.026	5.77	-2.88545
Unigene20069_All	84.796	18.49	-2.17957
CL8064.Contig1_All	36.79	7.473	-2.27893
CL2108.Contig5_All	0.896	12.283	3.76886
CL654.Contig1_All	29.513	7.12	-2.03277
CL7702.Contig2_All	28.993	3.333	-3.11804
CL1974.Contig4_All	3.03	12.876	2.08693
CL564.Contig41_All	0.213	43.586	7.70122
CL8056.Contig2_All	7.603	43.85	2.53847
CL6345.Contig2_All	11.363	47.2	2.04958
CL40.Contig9_All	24.6	5.106	-2.24753
CL660.Contig2_All	27.66	4.286	-2.68701
CL930.Contig9_All	4.72	20.006	2.08082
CL4359.Contig2_All	11.246	1.596	-2.79547
CL6416.Contig2_All	2.033	16.656	3.02907
CL5589.Contig2_All	10.153	2.03	-2.32411
CL890.Contig1_All	13.556	1.256	-3.4246
CL3389.Contig3_All	18.05	3.55	-2.33627
CL959.Contig3_All	3.183	15.843	2.32764
CL920.Contig17_All	3.113	17.013	2.44242
CL2494.Contig2_All	54.893	7.786	-2.80378
CL1969.Contig10_All	16.35	2.873	-2.49936
CL2215.Contig2_All	9.74	1.636	-2.55339
CL572.Contig6_All	23.896	5.65	-2.06171
CL1812.Contig3_All	4.06	22.963	2.48518
CL8498.Contig2_All	27.29	3.906	-2.79437
CL1719.Contig10_All	8.126	0.643	-3.6683
CL812.Contig7_All	3.283	17.906	2.43077
Unigene24902_All	5.816	36.36	2.63399
CL7613.Contig28_All	11.416	0.9	-3.68134
Unigene9352_All	64.283	12.45	-2.34672
CL7671.Contig2_All	0.506	7.506	3.89061
CL2499.Contig8_All	1.75	8.303	2.25354
CL5945.Contig5_All	12.35	2.796	-2.13039
Unigene4850_All	5.79	0.396	-3.85573
CL3764.Contig4_All	37.926	8.483	-2.17408
CL1890.Contig3_All	22.75	3.77	-2.566
CL1564.Contig2_All	20.46	3.573	-2.52213
CL6898.Contig2_All	5.766	32.756	2.50067
CL494.Contig5_All	15.96	3.033	-2.3842
Unigene22454_All	28.226	2.78	-3.34385
Unigene17576_All	0.79	34.673	5.4584
CL5864.Contig1_All	55.383	12.24	-2.16648
CL1435.Contig1_All	4.38	20.493	2.23571
CL3556.Contig2_All	40.396	5.356	-2.88026
CL911.Contig4_All	9.69	39.836	2.05176
CL793.Contig15_All	0.206	5.85	4.82723
CL7613.Contig35_All	19.013	2.436	-2.97766
CL8283.Contig1_All	0.856	7.5	3.11407
CL7629.Contig3_All	0.82	7.723	3.22346
CL4047.Contig3_All	25.983	3.076	-3.05365
CL614.Contig1_All	1.61	12.89	3.02069
CL586.Contig3_All	4.533	0.043	-6.62035
Unigene8910_All	47.683	8.836	-2.43372
CL1718.Contig5_All	13.356	0.34	-5.28016
Unigene21_All	20.76	4.036	-2.36402
CL450.Contig25_All	0.37	3.243	3.1298
Unigene4628_All	11.81	1.08	-3.47643
CL5374.Contig5_All	18.08	4.03	-2.176
Unigene12926_All	20.716	4.186	-2.26263
CL1665.Contig2_All	7.34	30.003	2.02626
CL4652.Contig4_All	17.393	1.346	-3.66189
CL8880.Contig16_All	4.263	0.163	-4.72756
CL3814.Contig7_All	9.33	0.646	-3.83204
CL1900.Contig3_All	1.38	12.54	3.18045
CL8460.Contig1_All	1.85	15.723	3.10835
Unigene13581_All	21.503	3.37	-2.66952
CL210.Contig2_All	9.203	1.983	-2.19546
CL170.Contig2_All	0.333	8.05	4.5775
CL8056.Contig1_All	3.733	28.613	2.94335
Unigene39_All	19.893	2.776	-2.85406
Unigene15931_All	26.396	5.15	-2.35147
Unigene6518_All	4.1	22.316	2.44662
CL2557.Contig1_All	11.106	0.11	-6.68332
CL6511.Contig3_All	3.596	22.62	2.64476
Unigene11524_All	6.036	29.623	2.29942
CL2444.Contig6_All	1.063	14.073	3.73144
CL7613.Contig37_All	16.256	1.106	-3.89422
CL3442.Contig2_All	18.893	3.6	-2.38792
CL8050.Contig3_All	38.776	5.733	-2.74252
CL133.Contig4_All	7.303	29.923	2.04404
CL430.Contig5_All	2.61	26.936	3.3736
Unigene10989_All	1.7	12.396	2.85778
Unigene16370_All	1.923	12.623	2.71291
CL3814.Contig4_All	11.566	1.503	-2.92447
Unigene3817_All	4.296	24.78	2.51834
CL7613.Contig53_All	14.363	1.693	-3.08672
CL4902.Contig4_All	11.506	75.27	2.74381
Unigene13702_All	2.036	23.623	3.55364
Unigene9690_All	15.44	0.526	-4.92285
CL8121.Contig3_All	0.14	4.696	5.0562
Unigene3658_All	6.06	0.7	-3.14726
CL706.Contig7_All	7.283	29.27	2.00927
Unigene207_All	25.963	1.913	-3.74426
CL6704.Contig2_All	11.55	59.71	2.36978
CL36.Contig20_All	12.366	2	-2.64122
CL4270.Contig6_All	1.043	13.99	3.72988
Unigene22281_All	2.02	21.763	3.42119
Unigene2645_All	1.413	12.203	3.13373
Unigene21958_All	2.56	14.863	2.53067
CL7613.Contig19_All	26.4	3.523	-2.92245
CL4518.Contig17_All	12.266	1.626	-2.89635
CL8704.Contig9_All	4.523	0.3	-3.96858
Unigene8930_All	14.093	1.53	-3.18701
CL1338.Contig9_All	11.97	2.006	-2.5666
CL2300.Contig3_All	10.81	1.26	-3.10512
CL3823.Contig4_All	35.156	6.323	-2.45798
Unigene675_All	2.536	13.133	2.33772
CL1195.Contig5_All	20.25	4.793	-2.08044
CL1179.Contig5_All	1.15	9.486	3.0471
Unigene2805_All	3.733	0.406	-3.22417
CL1351.Contig1_All	1.073	11.666	3.44564
CL394.Contig4_All	18.36	2.336	-2.95984
CL892.Contig4_All	21.136	5.076	-2.0468
Unigene31738_All	23.32	2.856	-2.97941
CL4305.Contig2_All	1.49	24.536	4.02827
CL6723.Contig1_All	18.163	0.543	-5.04643
Unigene15496_All	15.77	3.07	-2.34939
Unigene25252_All	2.496	47.326	4.2782
CL1179.Contig6_All	0.31	9.196	4.8905
CL5864.Contig2_All	55.26	13.016	-2.06944
Unigene13631_All	19.483	4.853	-2.01176
CL3642.Contig2_All	2.056	16.456	3.00319
CL12.Contig3_All	0.683	17.316	4.65567
CL936.Contig6_All	0.683	3.7	2.40877
CL12.Contig22_All	2.026	12.77	2.64808
Unigene15378_All	13.496	2.133	-2.67505
CL993.Contig11_All	2.75	0.066	-5.34218
CL4305.Contig1_All	9.813	46.386	2.2373
Unigene11993_All	29.74	0.936	-4.95437
CL5579.Contig2_All	5.07	39.41	2.96842
CL953.Contig12_All	5.19	21.823	2.06916
CL1595.Contig5_All	1.243	13.57	3.46143
Unigene8211_All	2.776	14.633	2.4074
Unigene11640_All	31.883	6.673	-2.25606
Unigene22642_All	24.556	3.34	-2.86359
CL7613.Contig30_All	13.753	1.593	-3.1223
CL1939.Contig14_All	17.86	4.31	-2.02688
Unigene2970_All	4.24	17.906	2.06348
CL2449.Contig3_All	1.203	20.843	4.12817
CL85.Contig8_All	1.816	15.073	3.05754
CL5399.Contig1_All	5.706	0.75	-2.92909
CL8897.Contig2_All	8.026	1.146	-2.8052
CL5759.Contig2_All	2.21	22.493	3.35164
CL2900.Contig4_All	8.153	38.41	2.26064
CL8166.Contig3_All	19.446	4.816	-2.00726
Unigene867_All	2.583	27.12	3.40579
CL7554.Contig2_All	0.473	10.286	4.43364
Unigene15438_All	1.806	31.77	4.14671
Unigene11834_All	9.026	56.263	2.65909
Unigene25254_All	30.27	6.566	-2.2011
CL7561.Contig2_All	9.176	0.42	-4.4355
Unigene11963_All	1.676	15.373	3.19684
CL442.Contig2_All	1.04	15.54	3.90576
CL3574.Contig9_All	6.873	1.07	-2.67463
CL170.Contig1_All	0.303	8.096	4.71265
CL4244.Contig2_All	49.723	9.763	-2.32521
CL5834.Contig5_All	19.55	2.01	-3.23992
Unigene21849_All	1.336	12.386	3.20693
CL4707.Contig3_All	5.536	37.173	2.75668
CL3139.Contig9_All	0	27.663	12.6444
Unigene13740_All	35.79	7.456	-2.26137
Unigene20240_All	17.39	3.653	-2.24629
CL3256.Contig17_All	0.406	6.183	3.91552
CL104.Contig37_All	10.153	0	-12.6139
CL924.Contig6_All	2.956	0.2	-3.91916
CL1969.Contig7_All	9.71	1.923	-2.3392
CL3733.Contig2_All	3.5	22.373	2.69031
CL5292.Contig1_All	24.823	4.143	-2.5585
CL3838.Contig1_All	1.853	14.103	2.92466
CL8466.Contig6_All	6.08	0.766	-2.97896
Unigene14020_All	26.12	2.066	-3.64151
CL189.Contig34_All	3.836	17.94	2.2272
CL1716.Contig7_All	0.133	6.48	5.63193
CL522.Contig1_All	80.346	8.136	-3.27166
Unigene4406_All	0.24	11.103	5.55467
Unigene3613_All	10.506	1.696	-2.64218
Unigene11064_All	0.02	2.02	6.60812
CL5945.Contig2_All	8.636	0.163	-5.70678
Unigene832_All	18.723	2.303	-3.028
CL259.Contig91_All	10.71	1.06	-3.31968
CL4215.Contig3_All	26.276	4.09	-2.68206
CL3443.Contig9_All	10.69	1.186	-3.17895
CL455.Contig18_All	0.273	4.926	4.17572
CL1489.Contig2_All	1.643	6.776	2.06074
Unigene7425_All	26.806	3.136	-3.08246
CL12.Contig14_All	3.22	16.94	2.37718
CL3853.Contig2_All	3.39	24.476	2.86461
CL3376.Contig11_All	8.34	1.516	-2.45335
CL4331.Contig5_All	2.63	22.663	3.11403
CL993.Contig10_All	0.366	3.14	3.09557
Unigene15856_All	1.563	20.47	3.69565
Unigene3366_All	0.033	0.953	4.78174
Unigene16416_All	9.84	0	-12.4977
CL1489.Contig4_All	4.413	0.6	-2.88048
CL5945.Contig4_All	9.186	0.62	-3.88823
CL8756.Contig4_All	15.52	2.993	-2.37459
CL3757.Contig2_All	16.833	4.113	-2.02431
CL8706.Contig3_All	3.003	20	2.75473
CL6654.Contig2_All	2.84	13.196	2.20138
CL5654.Contig3_All	1.426	15.74	3.46218
CL880.Contig9_All	3.786	0.173	-4.39272
Unigene3039_All	2.473	0.043	-5.78666
Unigene30091_All	31.056	7.34	-2.08467
CL2678.Contig6_All	0.88	13.323	3.92001
CL8564.Contig27_All	0.05	1.65	5.09247
CL4364.Contig2_All	4.266	20.16	2.25089
CL1969.Contig14_All	7.22	1.31	-2.47674
CL1203.Contig3_All	0.406	7.523	4.19245
Unigene28320_All	9.376	1.81	-2.35637
CL8505.Contig2_All	10.97	2.286	-2.21979
Unigene25109_All	6.606	35.743	2.44232
CL880.Contig13_All	3.606	0.076	-5.5507
CL2938.Contig2_All	21.03	3.376	-2.63836
CL7619.Contig3_All	17.383	0.9	-4.2553
CL158.Contig11_All	2.326	10.526	2.17448
Unigene22_All	36.016	7.24	-2.32623
CL8438.Contig4_All	23.21	4.126	-2.47876
CL8858.Contig4_All	8.046	1.42	-2.49176
CL6041.Contig3_All	0.153	1.556	3.3225
CL5701.Contig1_All	8.52	0.813	-3.37336
Unigene26399_All	0	29.39	12.3983
CL2818.Contig6_All	0.683	6.093	3.14885
CL303.Contig4_All	2.396	10.706	2.16421
Unigene13835_All	25.996	5.25	-2.29961
CL472.Contig13_All	0.89	4.653	2.3877
CL4021.Contig2_All	1.583	7.186	2.18076
CL887.Contig2_All	14.79	3.043	-2.28441
Unigene6328_All	1.036	4.883	2.22068
CL3908.Contig3_All	8.956	1.573	-2.50812
CL5481.Contig3_All	1.09	7.22	2.72085
CL85.Contig11_All	1.376	8.986	2.71366
CL3020.Contig21_All	5.686	1.056	-2.41033
CL3364.Contig1_All	0.833	10.356	3.62739
CL3741.Contig3_All	16.156	3.473	-2.20258
CL303.Contig33_All	12.753	2.11	-2.5851
Unigene6901_All	0.506	7.713	3.92278
CL7449.Contig2_All	7.076	33.046	2.22304
CL4751.Contig9_All	3.05	17.72	2.53596
CL665.Contig1_All	2.5	17.233	2.80807
CL8457.Contig3_All	2.303	15.74	2.76386
CL396.Contig3_All	1.226	6.54	2.40682
CL1927.Contig1_All	7.016	0.026	-8.09797
Unigene20422_All	7.686	37.666	2.28329
CL677.Contig1_All	3.86	16.206	2.07021
CL2268.Contig3_All	2.53	65.856	4.73251
CL5385.Contig2_All	14.603	3.396	-2.08415
CL3574.Contig6_All	5.44	1.09	-2.32723
CL3868.Contig1_All	9.45	0.486	-4.28893
CL8502.Contig1_All	11.646	50.826	2.13596
CL1549.Contig2_All	9.8	46.206	2.24346
Unigene8042_All	0.513	3.37	2.70513
CL6201.Contig5_All	3.803	18.413	2.26747
CL396.Contig19_All	3.963	0.696	-2.51863
CL3189.Contig2_All	21.316	4.113	-2.37059
Unigene18122_All	15.863	2.1	-2.8956
CL3018.Contig3_All	0.206	11.236	5.80755
CL8772.Contig4_All	3.116	14.126	2.19022
CL869.Contig16_All	8.826	2.003	-2.13243
Unigene11696_All	20.756	3.95	-2.38314
Unigene17858_All	1.15	9.27	3.01204
CL86.Contig16_All	7.273	1.41	-2.37764
CL3564.Contig3_All	13.653	2.333	-2.52314
CL1250.Contig17_All	0.163	2.606	4.00834
Unigene24782_All	0.646	5.2	2.98817
Unigene16334_All	2.953	32.263	3.46339
CL596.Contig10_All	1.48	11.72	2.98102
CL765.Contig2_All	2.51	10.213	2.02071
CL7002.Contig2_All	25.133	6.233	-2.00362
CL2777.Contig4_All	3.013	0.016	-7.5942
CL310.Contig6_All	13.86	1.393	-3.32946
CL7300.Contig1_All	5.25	36.2	2.80511
Unigene16107_All	3.586	33.423	3.23967
Unigene21999_All	14.3	2.48	-2.51484
CL111.Contig4_All	1.11	10.683	3.27816
CL3195.Contig4_All	1.48	9.723	2.71519
CL5989.Contig1_All	5.86	0.256	-4.53377
Unigene4768_All	6.526	26.656	2.03449
CL1843.Contig8_All	2.78	11.77	2.09693
CL1574.Contig1_All	0.076	5.49	6.12801
CL1884.Contig3_All	7.596	41.956	2.48164
CL7907.Contig3_All	0.48	5.47	3.49523
CL3562.Contig6_All	0.886	9.15	3.36777
CL6108.Contig1_All	19.173	3.593	-2.40579
Unigene9628_All	0.66	12.453	4.24352
CL8580.Contig2_All	3.613	19.016	2.41091
CL2900.Contig3_All	3.553	16.646	2.24358
Unigene10795_All	14.2	2.823	-2.32891
Unigene8016_All	10.556	2.52	-2.06152
CL4239.Contig3_All	1.753	14.693	3.06636
CL8654.Contig2_All	13.393	2.87	-2.19799
CL3841.Contig2_All	6.233	0.046	-7.11654
CL2499.Contig6_All	6.533	0.213	-4.95152
CL1531.Contig8_All	14.406	2.966	-2.28038
Unigene6156_All	8.386	1.893	-2.14653
CL6550.Contig6_All	23.386	2.4	-3.27007
CL5218.Contig3_All	9.05	0.923	-3.30581
CL4091.Contig2_All	21.646	5.266	-2.03213
Unigene20700_All	5.693	24.676	2.11307
CL1250.Contig19_All	0.346	3.63	3.38781
Unigene35039_All	0.296	4.386	3.8686
CL2604.Contig1_All	1.64	11.486	2.81437
CL4025.Contig8_All	7.976	34.296	2.11043
CL7054.Contig1_All	2.45	25.506	3.39085
CL626.Contig3_All	31.686	4.473	-2.77339
CL193.Contig32_All	1.05	5.036	2.26061
CL1408.Contig6_All	0.566	7.273	3.64736
CL8323.Contig2_All	1.826	13.76	2.91449
Unigene11557_All	0.95	12.686	3.74326
CL95.Contig25_All	0.576	7.93	3.78432
CL472.Contig18_All	1.176	4.886	2.03907
Unigene7656_All	0.576	9.2	3.9657
CL4239.Contig2_All	4.563	20.4	2.17151
Unigene14104_All	1.273	19.213	3.9152
Unigene17416_All	0.226	2.983	3.73688
CL974.Contig1_All	7.796	0.636	-3.63985
CL318.Contig1_All	16.58	2.506	-2.7281
CL7591.Contig2_All	0.606	7.536	3.62769
CL5233.Contig2_All	3.89	31.72	3.03133
CL7511.Contig4_All	15.653	2.783	-2.48671
CL4099.Contig1_All	0.393	3.953	3.32587
CL3745.Contig4_All	17.8	3.776	-2.22208
CL2897.Contig9_All	0.53	3.993	2.90496
CL3463.Contig1_All	0.77	4.723	2.59791
CL1772.Contig5_All	25.346	5.88	-2.10833
Unigene2867_All	10.15	1.656	-2.6035
CL12.Contig15_All	0.076	4.683	5.95789
CL7850.Contig5_All	9.99	1.496	-2.73115
CL2143.Contig7_All	11.88	2.403	-2.28723
CL7122.Contig2_All	0.516	18.29	5.15661
CL4562.Contig2_All	2.95	15.446	2.38927
CL2654.Contig1_All	2.946	15.15	2.35369
CL8466.Contig10_All	8.343	1.823	-2.20362
CL1435.Contig2_All	6.356	1.383	-2.1829
CL3559.Contig15_All	6.81	1.573	-2.12567
Unigene18116_All	16.46	3.773	-2.13775
CL8488.Contig7_All	2.833	13.523	2.26683
CL1250.Contig12_All	0.146	2.853	4.30025
Unigene24344_All	3.34	15.51	2.21913
CL2636.Contig2_All	10.05	1.77	-2.49096
CL290.Contig4_All	2.5	14.086	2.49111
Unigene22044_All	5.913	35.566	2.59268
CL6550.Contig3_All	20.98	1.253	-4.02562
CL7907.Contig5_All	0.006	4.86	9.84939
CL1269.Contig1_All	11.566	1.856	-2.61887
CL124.Contig1_All	0.62	3.866	2.62912
CL4208.Contig3_All	9.233	0.796	-3.5393
Unigene3865_All	0.113	4.983	5.44947
Unigene7448_All	0.006	6.2	9.56972
CL8253.Contig1_All	0.216	7.51	5.0946
CL2723.Contig1_All	2.82	14.103	2.32509
CL1875.Contig1_All	1.766	9.873	2.48453
CL2242.Contig4_All	1.003	9.25	3.18672
Unigene5587_All	7.473	1.616	-2.18974
Unigene2543_All	15.17	1.893	-2.98137
CL8712.Contig22_All	5.353	0.896	-2.54333
Unigene11421_All	2.733	0.14	-4.25126
Unigene4491_All	0.876	4.196	2.24116
Unigene6513_All	1.596	7.96	2.31644
CL6397.Contig5_All	2.98	0.11	-4.74978
Unigene18084_All	3.186	13.89	2.12994
Unigene11418_All	3.303	16.55	2.33791
CL5997.Contig2_All	0.46	6.07	3.72639
CL4319.Contig3_All	16.54	3.203	-2.35489
Unigene20192_All	12.86	3.223	-2.00205
CL3899.Contig1_All	18.453	4.106	-2.1561
Unigene40_All	13.61	1.486	-3.19524
Unigene9642_All	5.026	20.976	2.0668
CL4783.Contig9_All	0.09	5.38	5.84898
CL2821.Contig4_All	7.136	1.136	-2.66769
CL6157.Contig2_All	0	8.246	11.9132
CL7257.Contig3_All	3.293	14.03	2.08625
Unigene21005_All	19.126	2.486	-2.9258
Unigene10531_All	35.1	6.58	-2.39328
Unigene4555_All	1.45	11.11	2.93945
CL7613.Contig1_All	7.923	0.253	-4.93779
CL1179.Contig8_All	0.306	4.96	4.01347
CL1716.Contig15_All	0.316	4.41	3.80237
CL1549.Contig7_All	2.416	24.56	3.35098
CL34.Contig6_All	1	5.336	2.41343
Unigene13590_All	14.33	2.03	-2.81737
CL8784.Contig6_All	3.046	17.006	2.4659
CL3184.Contig7_All	1.466	5.823	2.00153
CL4950.Contig4_All	11.53	0.323	-5.13703
Unigene22367_All	8.716	1.83	-2.23654
CL782.Contig3_All	0.83	10.27	3.63452
CL6090.Contig3_All	0.87	15.21	4.12253
CL6416.Contig1_All	0.886	8.46	3.25264
Unigene4957_All	6.006	1.156	-2.35729
CL1858.Contig10_All	6.283	0.346	-4.14492
CL455.Contig5_All	0.716	5.56	2.95378
CL6878.Contig5_All	5.93	1.303	-2.17465
CL626.Contig2_All	20.39	3.89	-2.36489
CL1235.Contig15_All	1.363	7.596	2.48203
CL881.Contig5_All	0.773	10.4	3.76144
CL23.Contig125_All	9.04	1.836	-2.28878
Unigene4398_All	8.893	1.976	-2.14924
CL1203.Contig4_All	8.38	2	-2.05493
CL1514.Contig14_All	6.32	0.076	-6.35287
CL23.Contig57_All	8.996	2.09	-2.1056
CL385.Contig2_All	0.28	3.023	3.4218
Unigene6307_All	0.33	2.093	2.65667
CL5579.Contig1_All	7.536	32.53	2.12646
CL1465.Contig4_All	0.07	2.206	4.98968
CL3814.Contig5_All	7.536	1.356	-2.463
Unigene3129_All	3.713	0.173	-4.44261
CL7619.Contig1_All	18.37	2.86	-2.69225
CL3450.Contig2_All	1.116	10.35	3.22244
Unigene11941_All	8.606	0.053	-7.35163
CL7613.Contig18_All	11.116	0.893	-3.64762
CL1056.Contig5_All	14.386	2.53	-2.49569
CL34.Contig9_All	0.203	2.986	3.85734
Unigene24093_All	0	20.676	11.7562
Unigene7197_All	5.846	1.276	-2.20569
Unigene649_All	1.38	8.823	2.68984
CL6197.Contig1_All	8.27	0.59	-3.77118
CL410.Contig5_All	5.643	1.38	-2.03751
CL6378.Contig2_All	5.776	23.72	2.04244
Unigene8269_All	1.836	15.936	3.12207
CL84.Contig14_All	0.14	2.906	4.35516
CL2499.Contig7_All	3.17	0.036	-6.40986
Unigene14041_All	2.486	21.44	3.11226
CL564.Contig34_All	2.626	22.033	3.07421
Unigene4703_All	2.12	13.376	2.65897
Unigene26256_All	0	8.746	11.7284
CL5502.Contig3_All	9.206	2.06	-2.15368
Unigene3794_All	6.55	1.553	-2.06442
CL1458.Contig1_All	13.206	1.833	-2.84718
Unigene21827_All	3.633	15.383	2.08163
CL8029.Contig9_All	0.176	3.11	4.17086
CL3483.Contig3_All	10.896	1.703	-2.65788
CL949.Contig4_All	0.993	6.563	2.72265
CL2839.Contig2_All	0.46	9.306	4.38416
CL8710.Contig1_All	3.206	0.656	-2.27101
CL303.Contig25_All	3.423	0.563	-2.57011
Unigene17941_All	8.13	1.566	-2.38528
CL3966.Contig6_All	3.953	0.42	-3.25757
CL4649.Contig1_All	4.576	19.966	2.12945
CL4455.Contig1_All	7.996	0.346	-4.49181
CL139.Contig23_All	13.43	3.256	-2.04128
CL1438.Contig3_All	6.806	0.616	-3.42362
CL1024.Contig10_All	10.373	1.95	-2.4316
CL4093.Contig3_All	7.553	1.12	-2.74925
CL1599.Contig7_All	8.7	1.286	-2.76215
CL7486.Contig2_All	65.24	13.93	-2.18789
Unigene22920_All	1.943	11.26	2.53292
Unigene11699_All	5.326	0.796	-2.72422
CL4319.Contig1_All	13.603	2.286	-2.5534
CL2251.Contig7_All	0	10.496	11.6582
Unigene15406_All	2.806	11.98	2.07645
CL1960.Contig11_All	3.713	0.436	-3.10454
Unigene15234_All	0	3.023	11.6484
Unigene20270_All	21.796	3.603	-2.57919
Unigene5848_All	0	3.966	11.6437
CL5272.Contig3_All	7.986	1.046	-2.91108
Unigene5141_All	8.716	2.163	-2.00279
CL755.Contig3_All	0.03	3.206	6.74227
Unigene9216_All	6.613	29.093	2.12439
CL3625.Contig4_All	0	4.123	11.6297
Unigene34932_All	0	18.683	11.6273
CL747.Contig20_All	6.336	1.003	-2.65819
CL1531.Contig9_All	9.783	2.23	-2.14394
CL8419.Contig6_All	1.966	13.55	2.78388
Unigene15812_All	4.476	21.736	2.29474
CL3707.Contig11_All	5.39	0.91	-2.57472
CL5384.Contig1_All	1.813	18.64	3.33885
CL2169.Contig9_All	8.26	1.373	-2.59819
Unigene26445_All	12.3	1.76	-2.82016
Unigene17609_All	0.786	5.716	2.86543
CL5246.Contig1_All	2.586	13.43	2.40064
Unigene20520_All	5.786	25.863	2.1782
CL7698.Contig7_All	4.256	24.743	2.5279
CL1289.Contig3_All	0.253	4.37	4.11793
CL1962.Contig16_All	3.59	0.693	-2.35538
CL1618.Contig3_All	9.013	1.063	-3.09195
Unigene18362_All	5.486	0.87	-2.63504
CL5377.Contig4_All	14.656	3.336	-2.11379
CL73.Contig25_All	0.186	3.36	4.17207
Unigene17558_All	17.99	3.98	-2.15112
CL1574.Contig3_All	0.36	3.783	3.38626
CL8082.Contig2_All	0.19	3.816	4.32853
CL2659.Contig1_All	0.003	5.166	11.0326
CL104.Contig18_All	0.363	4.77	3.79043
CL1123.Contig11_All	0.01	1.483	7.3571
Unigene3790_All	6.153	0.666	-3.22217
Unigene19901_All	4.656	1.146	-2.02964
CL4872.Contig1_All	16.51	2.056	-3.0108
Unigene15039_All	3.67	0.256	-3.8273
Unigene255_All	7.276	1.4	-2.38944
CL1040.Contig10_All	1.556	9.636	2.62124
CL1861.Contig5_All	4.373	1.01	-2.10649
CL1354.Contig12_All	4.54	1.076	-2.0632
CL3774.Contig1_All	1.316	5.93	2.15664
Unigene1194_All	0.653	4.32	2.7336
CL762.Contig1_All	7.746	31.403	2.02974
Unigene17424_All	11.553	1.94	-2.59141
CL5384.Contig2_All	4.303	24.183	2.4827
CL3432.Contig3_All	4.926	1.15	-2.10148
CL1451.Contig1_All	1.796	15.926	3.14944
CL5938.Contig1_All	19.243	4.293	-2.13923
CL1794.Contig3_All	2.38	12.043	2.34933
CL1664.Contig4_All	6.583	0.823	-2.96894
CL4577.Contig9_All	4.64	0.753	-2.60461
Unigene4667_All	0.823	5.963	2.85706
CL3642.Contig5_All	1.046	8.22	2.97386
CL4636.Contig8_All	20.1	2.813	-2.79373
Unigene7966_All	0.246	3.466	3.83656
CL6612.Contig3_All	0.993	4.033	2.03388
CL3957.Contig6_All	9.313	2.1	-2.13515
CL5659.Contig2_All	0.023	7.113	8.25378
Unigene1193_All	16.193	3.613	-2.15167
CL4021.Contig3_All	5.413	0.91	-2.60772
Unigene7725_All	1.693	0.163	-3.37533
CL1692.Contig3_All	7.513	1.716	-2.13027
CL8737.Contig3_All	0.053	4.026	6.27275
Unigene4245_All	2.103	0.263	-3.02035
CL3717.Contig6_All	7.353	0.143	-5.68971
CL4699.Contig4_All	12.446	2.316	-2.42941
Unigene11222_All	6.25	1.386	-2.16651
CL791.Contig3_All	0.273	12.38	5.51968
CL1703.Contig4_All	0.696	3.533	2.35128
Unigene7749_All	0.723	5.113	2.80618
CL8808.Contig6_All	4.463	0.256	-4.12851
Unigene18524_All	4.93	24.243	2.32388
Unigene11573_All	19.803	4.2	-2.22097
CL5639.Contig2_All	2.206	21.376	3.28469
CL2358.Contig2_All	0.176	6.37	5.13549
CL3377.Contig3_All	1.17	11.706	3.33301
CL272.Contig5_All	18.376	2.673	-2.74314
CL7920.Contig2_All	0.493	9.663	4.29503
CL1671.Contig13_All	1.93	9.746	2.31848
CL2849.Contig2_All	21.71	4.97	-2.1217
Unigene15667_All	7.433	0.673	-3.45099
CL7912.Contig1_All	6.463	0.2	-5.02269
Unigene4855_All	0.19	2.506	3.73235
CL2125.Contig3_All	12.27	0.103	-6.85771
Unigene20902_All	9.596	0	-11.4325
CL719.Contig3_All	0.18	7.193	5.34791
CL993.Contig6_All	0.253	2.033	3.0125
CL755.Contig4_All	0.696	4.046	2.5366
Unigene8922_All	19.99	4.806	-2.03349
CL1076.Contig14_All	0.816	5.15	2.67647
CL6323.Contig4_All	0.033	6.693	7.59072
CL303.Contig10_All	1.616	6.646	2.04817
CL1039.Contig3_All	0.25	2.19	3.09075
Unigene55_All	15.203	3.713	-2.05605
CL2685.Contig9_All	13.936	3.346	-2.03653
CL2359.Contig3_All	5.78	1.35	-2.0873
CL5031.Contig3_All	6.77	1.246	-2.44952
CL4531.Contig15_All	3.603	0.733	-2.30523
CL8829.Contig17_All	12.546	3.07	-2.00583
CL54.Contig6_All	7.186	1.476	-2.29947
CL5042.Contig1_All	17.633	4.013	-2.14234
CL3036.Contig3_All	4.086	0.743	-2.4557
CL8656.Contig2_All	1.276	8.866	2.78493
CL8604.Contig35_All	0.49	3.066	2.63404
CL5969.Contig4_All	0.973	9.023	3.18581
CL3256.Contig3_All	0.276	2.806	3.31226
CL86.Contig24_All	16.646	4.01	-2.06059
CL8710.Contig19_All	29.98	7.093	-2.07762
CL4426.Contig4_All	0.976	4.123	2.06909
CL5567.Contig3_All	5.496	28.873	2.40894
CL1716.Contig8_All	0.68	5.046	2.88189
CL27.Contig1_All	0.326	3.186	3.29105
CL3749.Contig7_All	16.736	3.226	-2.37191
CL8070.Contig1_All	9.19	1.263	-2.83249
CL7613.Contig40_All	6.426	1.223	-2.40741
CL3625.Contig13_All	8.553	1.266	-2.76322
CL12.Contig2_All	0.146	9.363	6.01183
CL8693.Contig1_All	4.853	0.733	-2.70994
CL6346.Contig1_All	1.42	12.163	3.11443
Unigene3327_All	9.126	2.246	-2.01333
CL396.Contig18_All	0.05	1.21	4.57922
Unigene403_All	5.293	0.52	-3.30861
Unigene22003_All	10.496	2.23	-2.21441
CL930.Contig8_All	2.996	0.063	-5.58916
CL1297.Contig5_All	8.14	1.403	-2.54053
Unigene6041_All	0.426	3.26	2.94191
CL3764.Contig1_All	9.393	0.656	-3.86399
CL1625.Contig10_All	5.206	1.126	-2.21499
CL7759.Contig2_All	8.963	1.823	-2.29515
CL2833.Contig3_All	0.213	5.646	4.7565
CL2433.Contig4_All	7.916	1.866	-2.08314
CL6253.Contig3_All	14.53	3.57	-2.01311
CL2866.Contig2_All	9.086	2.193	-2.03849
Unigene7997_All	3.646	0.383	-3.25586
CL806.Contig2_All	0.42	9.98	4.62325
CL2288.Contig4_All	1.14	8.066	2.82936
Unigene3662_All	10.036	2.34	-2.10467
Unigene6026_All	8.16	1.36	-2.55823
CL7774.Contig1_All	4.283	0.866	-2.29356
Unigene20273_All	2.01	10.94	2.44353
CL5687.Contig1_All	4.136	0.593	-2.8019
Unigene28_All	8.243	1.14	-2.85595
CL694.Contig9_All	5.416	0.743	-2.84435
CL573.Contig4_All	1.3	5.353	2.05186
CL1731.Contig7_All	3.073	0.303	-3.34373
CL447.Contig7_All	0	5.456	11.2618
Unigene2447_All	3.476	15.4	2.14088
CL2157.Contig3_All	0.733	4.043	2.48344
Unigene19725_All	0	7.113	11.2584
CL4636.Contig3_All	22.326	2.903	-2.88501
Unigene21645_All	0	13.643	11.2542
Unigene11319_All	7.01	1.426	-2.2946
CL23.Contig30_All	3.153	0.45	-2.78871
Unigene12210_All	7.523	0.273	-4.7753
CL3831.Contig4_All	0.156	1.686	3.4107
Unigene24745_All	6.43	1.27	-2.35162
CL73.Contig57_All	0.74	5.333	2.87131
Unigene8147_All	5.883	0.263	-4.50182
CL2447.Contig4_All	2.063	9.296	2.18592
CL7521.Contig2_All	1.526	7.29	2.25407
Unigene17594_All	1.08	6.786	2.62436
CL6550.Contig4_All	10.73	0.35	-4.92725
CL3625.Contig1_All	0.793	3.87	2.29185
CL1111.Contig5_All	9.12	0	-11.223
CL7488.Contig1_All	1.48	7.766	2.38895
Unigene22477_All	6.83	0.95	-2.8469
Unigene25858_All	7.713	0.6	-3.64685
Unigene4704_All	1.7	0.1	-4.04067
Unigene13811_All	16.99	3.06	-2.45963
CL4692.Contig5_All	0.92	10.5	3.51089
Unigene806_All	9.806	1.936	-2.31713
CL2734.Contig2_All	21.72	4.22	-2.3657
CL1962.Contig2_All	1.893	0.146	-3.72502
CL8253.Contig4_All	0.166	6.526	5.29691
Unigene8473_All	3.503	0.42	-3.08428
CL3625.Contig9_All	0.783	6.55	3.06562
CL4058.Contig6_All	3.223	0.736	-2.1252
CL2574.Contig2_All	1.093	7.236	2.73416
Unigene19737_All	2.706	0.433	-2.65073
Unigene10874_All	8.43	1.23	-2.75348
Unigene626_All	1.726	8.296	2.28759
Unigene5060_All	2.986	0.083	-5.15415
CL1890.Contig2_All	8.186	2.036	-2.00405
CL1636.Contig11_All	1.976	0.056	-5.10448
Unigene8811_All	4.336	21.15	2.31198
Unigene3318_All	0.17	3.846	4.48309
CL5542.Contig1_All	2.823	0.34	-3.0469
Unigene13615_All	10.2	2.34	-2.09861
CL536.Contig5_All	6.68	0.566	-3.55076
Unigene17785_All	2.676	14.036	2.39698
CL5996.Contig2_All	0.206	10.603	5.68243
Unigene11447_All	1.763	7.833	2.15081
Unigene10870_All	4.253	0.633	-2.72201
CL709.Contig14_All	0.703	6.36	3.14931
CL2157.Contig1_All	0.043	2.6	5.89941
CL6847.Contig2_All	15.663	3.136	-2.311
CL860.Contig21_All	10.796	2.676	-2.00889
CL3834.Contig1_All	0.74	4.113	2.4966
CL6805.Contig2_All	3.47	0.336	-3.33272
CL1770.Contig10_All	0	3.263	11.1166
CL5945.Contig7_All	4.2	0.156	-4.73866
CL7495.Contig2_All	2.073	9.026	2.11272
CL654.Contig5_All	4.323	0.52	-3.01559
Unigene5799_All	0.206	9.473	5.52108
Unigene3439_All	0.856	5.303	2.62893
CL5332.Contig2_All	6.736	1.166	-2.53334
CL3596.Contig4_All	7.963	1.81	-2.1367
Unigene14184_All	6.086	0.13	-5.5256
CL8858.Contig2_All	4.796	1.043	-2.1901
CL920.Contig20_All	0.203	2.773	3.7679
CL1501.Contig9_All	0.746	6.856	3.19786
Unigene15176_All	1.306	7.626	2.54326
Unigene10759_All	0.21	2.696	3.69327
CL12.Contig35_All	0.01	5.03	8.86044
CL5930.Contig1_All	1.063	5.2	2.29368
CL6696.Contig1_All	10.826	1.67	-2.65669
Unigene7627_All	0.906	5.616	2.63342
CL6208.Contig1_All	8.7	0.15	-5.82085
CL5834.Contig6_All	2.943	13.12	2.15655
CL4365.Contig2_All	8.996	1.59	-2.49582
Unigene18093_All	5.91	0.716	-3.05806
CL4515.Contig2_All	2.403	17.14	2.84715
CL804.Contig2_All	1.61	11.723	2.84384
CL5834.Contig1_All	1.226	13.45	3.45733
CL8273.Contig1_All	2.116	18.89	3.1682
CL7907.Contig2_All	1.016	6.476	2.66466
CL2251.Contig6_All	7.156	0	-11.0724
CL438.Contig2_All	21.12	0	-11.0719
CL104.Contig20_All	4.033	0.593	-2.80787
CL7771.Contig2_All	1.55	6.283	2.01545
CL948.Contig11_All	3.113	0.62	-2.29431
CL1890.Contig1_All	5.763	0.52	-3.45152
CL7771.Contig4_All	0.923	4.886	2.40531
Unigene13308_All	0.88	4.576	2.3956
CL5703.Contig9_All	1.333	5.836	2.12003
CL8561.Contig51_All	0.553	2.506	2.16873
CL6175.Contig2_All	10.503	0	-11.0439
CL2570.Contig8_All	16.433	2.783	-2.56202
CL891.Contig3_All	0.616	3	2.25429
Unigene5949_All	0.366	2.206	2.58075
Unigene13182_All	2.37	10.456	2.13336
CL8485.Contig67_All	0	5.463	11.0224
Unigene20035_All	13.643	2.953	-2.20248
CL537.Contig5_All	2.333	0.273	-3.09595
Unigene180_All	2.246	0.056	-5.31016
CL404.Contig11_All	2.706	0	-11.0159
CL8516.Contig22_All	3.62	0	-11.0158
CL7613.Contig46_All	6.056	0.61	-3.32248
CL8008.Contig3_All	5.61	0.423	-3.70273
Unigene33190_All	2.793	13.54	2.27648
CL328.Contig1_All	5.036	0.22	-4.52495
CL678.Contig4_All	10.34	2.003	-2.36476
Unigene4759_All	0.613	4.823	2.98581
CL1725.Contig2_All	1.146	8.713	2.92026
Unigene18530_All	6.343	30.26	2.25977
Unigene6366_All	9.85	2.41	-2.00962
CL2409.Contig2_All	0.08	2.976	5.25076
CL619.Contig7_All	2.1	0.213	-3.24374
CL670.Contig8_All	0.043	3.083	6.17437
CL259.Contig50_All	2.026	0.12	-4.08239
Unigene11340_All	4.21	0.503	-3.05279
CL2369.Contig3_All	0.516	3.213	2.66399
CL346.Contig3_All	2.526	11.86	2.22904
Unigene5226_All	9.99	1.783	-2.46725
CL993.Contig3_All	0.38	1.99	2.39483
CL1664.Contig2_All	3.46	0.283	-3.59469
CL1962.Contig6_All	1.786	0.163	-3.44964
CL1962.Contig9_All	2.86	0.643	-2.16857
CL2751.Contig12_All	6.51	0.65	-3.27035
CL78.Contig29_All	7.756	0	-10.9715
CL2944.Contig2_All	7.16	0.156	-5.54246
CL27.Contig4_All	0.3	3.963	3.71029
Unigene30081_All	0.753	6.886	3.19581
Unigene4961_All	0.08	2.993	5.24285
CL2918.Contig2_All	3.833	17.49	2.18414
CL1076.Contig16_All	0	0.82	10.9511
Unigene11649_All	9.516	1.513	-2.64892
CL20.Contig9_All	3.493	0.8	-2.10891
Unigene608_All	0.813	4.733	2.54568
Unigene20344_All	1.583	6.64	2.05406
CL430.Contig3_All	0.266	10.166	5.27953
Unigene25266_All	4.866	0.65	-2.87043
Unigene24421_All	5.586	0.303	-4.20542
Unigene19728_All	0.343	5.06	3.88538
Unigene1204_All	4.776	0.3	-4.00862
Unigene6018_All	0.423	3.813	3.16775
Unigene23525_All	0.91	9.936	3.43407
CL3871.Contig6_All	5.43	1.26	-2.11888
CL930.Contig3_All	4.74	0.963	-2.32161
CL5790.Contig6_All	0.136	3.006	4.44924
CL5733.Contig1_All	4.333	21.65	2.32617
CL953.Contig14_All	0.17	3.793	4.47551
CL709.Contig12_All	1.823	8.706	2.26058
CL8322.Contig4_All	0.293	2.126	2.82096
CL7907.Contig8_All	0.48	4.106	3.0928
CL4058.Contig8_All	0.343	2.14	2.66404
Unigene24743_All	0.8	10.216	3.67771
Unigene3848_All	0.603	4.69	2.95115
Unigene35306_All	3.386	19.963	2.57119
CL2079.Contig1_All	10.603	2.59	-2.02536
CL8477.Contig4_All	0.06	1.13	4.22898
Unigene6923_All	0.063	2.163	5.08873
CL953.Contig37_All	1.87	8.47	2.18519
Unigene25398_All	0.133	3.736	4.76012
Unigene8506_All	4.576	0.613	-2.87579
CL8419.Contig5_All	2.036	11.79	2.53247
Unigene4923_All	0.123	3.106	4.65839
CL4413.Contig5_All	9.686	2.083	-2.22783
Unigene23256_All	1.7	20.666	3.60179
CL761.Contig10_All	15.446	3.763	-2.02059
Unigene8352_All	6.776	1.523	-2.1604
Unigene24058_All	0	12.33	10.8806
Unigene4550_All	1.15	5.863	2.35857
Unigene16632_All	0.353	8.08	4.53115
Unigene2597_All	0.076	4.03	5.70986
CL125.Contig7_All	3.23	0.336	-3.28408
CL1969.Contig23_All	5.956	1.49	-2.00003
CL8389.Contig1_All	2.956	0.01	-8.38141
Unigene3995_All	2.503	0.623	-2.0144
CL6892.Contig2_All	10.713	0	-10.8755
CL2610.Contig5_All	5.58	1.346	-2.03015
Unigene15359_All	3.496	0.796	-2.14928
Unigene21842_All	0	6.406	10.8695
CL7196.Contig2_All	3.396	14.93	2.14066
Unigene2450_All	3.683	0	-10.8665
CL4319.Contig4_All	10.55	2.443	-2.0987
Unigene5276_All	0.213	5.286	4.60592
Unigene5018_All	0	3.563	10.8529
CL7690.Contig2_All	15.953	3.7	-2.10819
Unigene2491_All	0.883	6.016	2.78502
Unigene11915_All	2.16	15.673	2.85465
CL193.Contig15_All	1.033	4.47	2.11384
CL8622.Contig1_All	1.83	13.456	2.88287
Unigene36764_All	12.47	2.816	-2.13712
CL2432.Contig5_All	7.51	1.586	-2.24349
CL5601.Contig2_All	4.47	20.763	2.22579
Unigene21343_All	7.233	0.12	-5.9419
CL3831.Contig6_All	2.106	0.163	-3.66188
Unigene15917_All	2.463	15.283	2.63024
Unigene18025_All	8.51	1.743	-2.28351
CL2440.Contig7_All	0.766	5.406	2.81991
CL953.Contig25_All	0.32	2.526	2.96724
CL1179.Contig12_All	1.13	4.76	2.07038
CL2222.Contig7_All	0.473	3.063	2.71907
CL8324.Contig1_All	9.416	1.26	-2.88423
CL8867.Contig11_All	2.253	0.32	-2.82329
CL2658.Contig8_All	4.356	0.473	-3.20623
Unigene2219_All	0	11.256	10.8069
CL4555.Contig1_All	1.626	7.463	2.18082
Unigene19912_All	4.83	0.713	-2.7429
Unigene23719_All	0.16	3.45	4.4329
CL86.Contig20_All	3.253	0	-10.8013
CL2684.Contig2_All	1.246	7.316	2.55301
Unigene22968_All	3.36	22.443	2.7452
CL8858.Contig3_All	4.47	1.07	-2.06132
CL1903.Contig4_All	5.303	0.163	-5.00659
CL6298.Contig7_All	0	8.86	10.7905
Unigene6945_All	1.366	0.306	-2.13953
CL330.Contig2_All	0.243	2.58	3.37983
CL3841.Contig3_All	1.143	5.506	2.27639
Unigene8083_All	0.466	2.17	2.21298
CL4636.Contig7_All	10.47	0.313	-5.01703
CL5170.Contig1_All	4.26	0.296	-3.81252
CL6426.Contig2_All	0	6.953	10.7738
Unigene14025_All	0.16	6.096	5.25394
CL1574.Contig4_All	0.483	4.306	3.16232
CL881.Contig2_All	2.096	9.08	2.13802
Unigene1355_All	0.883	4.776	2.43517
CL3038.Contig8_All	2.703	0.12	-4.51472
CL592.Contig8_All	0.533	3.373	2.65826
CL988.Contig5_All	0	6.036	10.7557
CL8022.Contig4_All	0.06	2.643	5.45456
Unigene16127_All	2.246	13.773	2.60462
Unigene35093_All	0.85	5.756	2.75324
CL40.Contig3_All	6.803	1.02	-2.71477
CL5825.Contig6_All	0.916	4.13	2.1691
CL2333.Contig1_All	4.843	0.516	-3.24831
CL4220.Contig3_All	1.36	10.063	2.90371
CL450.Contig21_All	0	2.403	10.7387
Unigene24256_All	0.396	2.806	2.81554
CL8490.Contig17_All	0.723	3.746	2.36025
Unigene654_All	6.116	0.956	-2.6736
Unigene3114_All	0.983	6.626	2.73787
CL1823.Contig2_All	2.316	0.2	-3.50844
CL494.Contig9_All	4.953	1.023	-2.25595
CL8805.Contig9_All	0.063	2.33	5.22496
CL1993.Contig1_All	0	3.48	10.7287
CL2756.Contig2_All	8.466	1.65	-2.33991
Unigene26958_All	4.003	0.28	-3.8237
CL1274.Contig5_All	4.076	0.596	-2.75408
CL6618.Contig2_All	1.196	5.336	2.16128
Unigene7447_All	1.136	4.803	2.07756
Unigene4288_All	0.406	2.376	2.5395
CL7809.Contig2_All	15.606	2.323	-2.72573
CL3002.Contig9_All	0.163	2.36	3.85031
CL4270.Contig5_All	0.94	4	2.07463
CL2938.Contig3_All	6.633	0.03	-7.89425
Unigene24184_All	0	12.926	10.7071
CL8695.Contig3_All	0.16	1.79	3.47428
Unigene36697_All	0.02	7.12	8.66296
Unigene17409_All	0.663	6.316	3.25568
CL34.Contig10_All	0.52	2.75	2.41168
CL2356.Contig9_All	0.096	2.21	4.52782
CL7419.Contig2_All	6.923	1.563	-2.1471
CL1491.Contig10_All	3.213	0.583	-2.46138
CL4189.Contig3_All	0.45	4.613	3.35007
CL1244.Contig16_All	0	1.76	10.6887
Unigene2758_All	0.82	4.416	2.43041
CL512.Contig3_All	0.976	4.96	2.33312
CL2331.Contig2_All	0.38	4.34	3.50212
CL4769.Contig1_All	5.813	1.41	-2.03664
CL4627.Contig5_All	4.406	0.88	-2.31019
CL1019.Contig28_All	2.556	0.116	-4.48994
CL5218.Contig2_All	3.59	0.286	-3.64001
CL4636.Contig4_All	14.363	1.786	-2.97474
Unigene19784_All	10.556	1.22	-3.09283
CL6328.Contig3_All	0.843	4.843	2.5121
CL64.Contig8_All	0.56	7.476	3.75248
CL3255.Contig2_All	5.01	0.23	-4.41103
Unigene9674_All	8.386	0.54	-3.96501
Unigene11908_All	3.406	19.52	2.53671
CL7613.Contig43_All	5.146	0.47	-3.45047
CL127.Contig3_All	0.963	3.91	2.01799
CL189.Contig8_All	4.81	0.423	-3.50632
CL3505.Contig8_All	4.166	0.296	-3.80361
CL8330.Contig1_All	1.886	14.786	2.98232
Unigene24399_All	5.77	0.883	-2.67798
CL418.Contig8_All	1.16	4.66	2.00151
CL5731.Contig3_All	3.626	15.073	2.05397
CL90.Contig9_All	0	3.203	10.6534
CL8743.Contig2_All	4.81	1.196	-2.00469
CL6366.Contig1_All	1.396	5.706	2.03375
CL6863.Contig15_All	0	2.863	10.6527
CL8460.Contig6_All	0.373	3.91	3.40558
CL86.Contig5_All	0	2.51	10.6486
CL3115.Contig9_All	0.386	7.37	4.24259
CL5335.Contig1_All	0.666	4.073	2.60853
Unigene21675_All	3.13	0.173	-4.17225
CL277.Contig11_All	0.01	6.82	9.37301
CL2260.Contig5_All	0.123	1.536	3.64714
Unigene22048_All	1.72	13.63	2.97766
Unigene14997_All	7.826	0.943	-3.02898
CL3359.Contig1_All	9.766	0.9	-3.42195
CL596.Contig9_All	1.166	5.653	2.27841
CL3864.Contig5_All	0.343	4.45	3.71982
CL3039.Contig2_All	9.55	2.116	-2.17991
CL7114.Contig1_All	0.693	4.343	2.65128
CL1858.Contig4_All	2.576	0.143	-4.14119
CL2758.Contig2_All	0.656	5.596	3.09983
CL7510.Contig1_All	0.236	2.946	3.62978
Unigene11341_All	6.246	1.543	-2.01146
CL1514.Contig17_All	5.176	0.896	-2.54105
CL8411.Contig6_All	8.706	1.853	-2.22703
CL159.Contig6_All	1.723	12.48	2.85179
Unigene5904_All	4.133	0.213	-4.23436
CL869.Contig7_All	0.383	3.063	3.01039
Unigene3309_All	1.97	8.056	2.02893
CL5774.Contig2_All	1.023	4.293	2.07337
CL3212.Contig2_All	6.073	32.42	2.40148
CL564.Contig26_All	0.43	5.246	3.61422
CL6294.Contig3_All	9.62	1.366	-2.82018
CL142.Contig1_All	1.81	15.756	3.13832
CL8815.Contig5_All	0.703	3.223	2.20528
CL6331.Contig3_All	0.456	3.053	2.76733
Unigene16219_All	1.796	11.843	2.71869
Unigene15751_All	7.22	1.38	-2.38184
CL6418.Contig2_All	7.39	30.72	2.07506
CL3244.Contig4_All	5.08	0.94	-2.41942
CL7613.Contig42_All	6.72	0.58	-3.54364
Unigene22147_All	7.346	1.65	-2.14245
CL6622.Contig8_All	2.56	0.436	-2.56585
Unigene20759_All	0.92	9.36	3.34069
CL4429.Contig2_All	0.24	4.023	4.07462
CL5374.Contig3_All	2.886	0.533	-2.43057
CL1636.Contig10_All	0.03	1.586	5.66273
CL1076.Contig20_All	6.233	1.48	-2.05626
CL8230.Contig3_All	4.266	0.566	-2.87803
Unigene3222_All	0.346	2.373	2.75149
CL330.Contig4_All	5.603	1.286	-2.12094
CL5073.Contig1_All	3.153	13.043	2.0478
Unigene5469_All	0.14	1.076	2.97304
CL2029.Contig4_All	4.956	0.856	-2.51865
Unigene8082_All	5.433	1.26	-2.10931
CL499.Contig2_All	3.566	0.203	-4.13953
CL1351.Contig12_All	0.51	4.956	3.29328
CL7159.Contig3_All	5.76	1.056	-2.45088
CL1218.Contig6_All	2.79	12.25	2.13479
CL1518.Contig9_All	0.46	1.94	2.07156
CL34.Contig7_All	0.46	2.526	2.44757
CL7966.Contig2_All	0.383	4.773	3.65245
CL3957.Contig3_All	5.61	1.246	-2.17063
CL869.Contig23_All	0.25	1.98	2.99691
CL3820.Contig2_All	10.396	1.986	-2.38428
Unigene13218_All	5.746	0.493	-3.55996
CL4270.Contig3_All	0.39	3.863	3.29407
Unigene34643_All	3.03	15.323	2.36784
CL12.Contig24_All	0.3	3.34	3.46875
CL1422.Contig3_All	22.353	3.573	-2.622
CL8711.Contig31_All	0.366	2.463	2.72708
CL760.Contig3_All	3.436	0.266	-3.71892
Unigene22093_All	5.826	1.14	-2.33985
CL1584.Contig23_All	8.126	1.56	-2.37837
Unigene11178_All	12.68	2.163	-2.53952
CL5074.Contig1_All	4.19	0.503	-3.043
CL2762.Contig7_All	6.846	0.23	-4.84927
CL8734.Contig4_All	2.286	0.283	-3.02122
Unigene22296_All	1.513	6.93	2.22148
CL8462.Contig2_All	3.893	0.013	-8.14812
CL3622.Contig3_All	1.193	6.9	2.55478
CL2444.Contig4_All	0.826	4.86	2.55707
CL111.Contig3_All	4.393	0	-10.5451
Unigene6361_All	7.293	1.803	-2.02712
CL1131.Contig7_All	0.473	2.796	2.57488
CL556.Contig2_All	3.816	0.886	-2.10564
Unigene17597_All	0.426	4.466	3.38238
CL953.Contig33_All	1.57	12.696	3.03442
CL2440.Contig8_All	0.67	4.24	2.63994
CL8690.Contig5_All	0.593	2.866	2.27015
CL461.Contig2_All	2.09	0.253	-2.99016
CL125.Contig2_All	2.246	0	-10.5329
Unigene2466_All	4.403	0	-10.5281
Unigene22460_All	1.19	5.71	2.261
Unigene3061_All	6.716	0.943	-2.78234
CL724.Contig9_All	1.583	7.063	2.1351
CL8490.Contig28_All	4.646	1.07	-2.08979
CL1534.Contig4_All	0.08	3.89	5.58066
CL8029.Contig4_All	3.226	0.53	-2.64811
CL7698.Contig6_All	0	8.3	10.5088
CL6545.Contig2_All	0	1.59	10.5085
CL1401.Contig9_All	0.18	1.71	3.28355
Unigene13532_All	0.77	4.1	2.41503
Unigene18554_All	1.246	16.833	3.7437
CL8736.Contig1_All	7.53	0.63	-3.52389
CL5954.Contig2_All	10.173	1.576	-2.69271
Unigene8814_All	4.413	0.943	-2.21817
CL6099.Contig1_All	0.83	6.073	2.86203
CL2683.Contig4_All	4.993	1	-2.31031
CL1585.Contig4_All	3.386	13.643	2.01437
Unigene11488_All	10.333	2.25	-2.1859
CL3796.Contig3_All	1.83	18.56	3.35915
CL5355.Contig3_All	5.383	1.113	-2.28027
CL36.Contig11_All	0	3.48	10.4954
Unigene35154_All	3.98	25.303	2.68775
CL869.Contig4_All	5.61	0.633	-3.14219
CL1960.Contig9_All	1.48	0.056	-4.68233
CL180.Contig8_All	0	2.07	10.4907
Unigene10666_All	0	22.9	10.4898
CL3020.Contig7_All	0.003	2.393	10.0051
CL5429.Contig12_All	0.67	3.376	2.32802
CL815.Contig2_All	0.156	2.006	3.68937
CL5122.Contig3_All	4.046	17.716	2.12002
Unigene454_All	4.59	18.56	2.03463
CL2011.Contig5_All	17.556	2.926	-2.5625
Unigene26019_All	0	8.546	10.4818
CL3115.Contig2_All	1.196	9.183	2.93753
CL2935.Contig5_All	0.75	5.036	2.73291
CL8466.Contig5_All	2.08	0.493	-2.09018
CL4710.Contig1_All	1.416	0.06	-4.5051
CL2395.Contig7_All	3.866	0.96	-2.00406
Unigene26363_All	0.63	7.3	3.52536
Unigene9174_All	6.406	0.67	-3.24044
CL73.Contig79_All	3.356	0	-10.471
CL115.Contig3_All	0.47	4.23	3.18843
Unigene34392_All	0	5.626	10.4656
Unigene702_All	6.04	1.133	-2.39216
Unigene7320_All	0.133	2.533	4.24886
CL7849.Contig3_All	11.356	2.753	-2.0353
Unigene1539_All	0.27	7.45	4.79009
CL4691.Contig1_All	2.2	11.713	2.41497
Unigene4781_All	1.45	0.056	-4.59887
Unigene30417_All	0.143	3.013	4.4148
CL4099.Contig7_All	0.656	2.93	2.15235
CL1649.Contig9_All	0.073	1.176	3.95632
CL9.Contig1_All	2.313	0.003	-8.97886
Unigene34570_All	0	3.596	10.4451
Unigene23011_All	4.096	17.633	2.11344
Unigene21831_All	0.263	2.003	2.93176
CL7613.Contig49_All	2.173	0.273	-2.99275
CL3026.Contig3_All	4.376	0.89	-2.31011
CL8752.Contig9_All	1.623	0.156	-3.3356
Unigene8838_All	12.216	2.89	-2.07064
Unigene20553_All	7.176	1.623	-2.14498
CL5579.Contig3_All	0.83	9.35	3.53527
CL3960.Contig4_All	0.716	4.146	2.51853
Unigene25467_All	0.656	6.24	3.24311
CL182.Contig4_All	1.356	6.06	2.15846
CL880.Contig10_All	0	2.13	10.429
CL8695.Contig5_All	1.316	5.34	2.0249
CL8561.Contig41_All	0.303	1.95	2.6822
CL2657.Contig4_All	2.21	0.486	-2.1692
Unigene17407_All	0.803	4.916	2.61729
CL8466.Contig4_All	1.803	0.383	-2.2327
CL6757.Contig2_All	8.803	0.703	-3.6343
CL3632.Contig1_All	5.42	0.596	-3.17377
CL8720.Contig63_All	2.983	0.183	-4.02847
CL2695.Contig1_All	2.57	16.213	2.67588
CL1018.Contig1_All	0.823	4.63	2.50014
CL812.Contig48_All	2.113	0	-10.4145
CL1531.Contig15_All	4.15	0.293	-3.79223
Unigene16900_All	8.37	0	-10.4093
Unigene23091_All	13.856	2.053	-2.72317
CL118.Contig5_All	4.47	0.09	-5.67785
Unigene17408_All	0.66	4.52	2.77354
CL86.Contig6_All	1.92	0.203	-3.22461
Unigene7934_All	0.386	5.503	3.79583
CL125.Contig8_All	1.99	0.226	-3.12529
CL7562.Contig3_All	1.88	17.39	3.21375
CL2389.Contig3_All	2.6	0.356	-2.85695
Unigene5537_All	1.016	4.673	2.19865
CL7258.Contig2_All	3.806	0.853	-2.14575
CL1933.Contig5_All	3.8	0	-10.3914
CL7640.Contig2_All	6.713	1.376	-2.26967
Unigene13875_All	13.473	2.506	-2.42573
CL8485.Contig36_All	0.033	2.173	6.00601
CL6323.Contig6_All	0.02	3.54	7.49068
Unigene20379_All	1.966	11.433	2.54425
CL6147.Contig3_All	17.326	3.663	-2.22105
CL1253.Contig2_All	0.133	3.42	4.66093
CL4714.Contig7_All	2.63	11.09	2.07088
CL953.Contig28_All	0.156	1.743	3.48417
CL286.Contig2_All	3.796	0.393	-3.30776
Unigene28342_All	5.77	1.123	-2.32711
Unigene22046_All	0.926	9.713	3.38612
CL8407.Contig2_All	0.48	6.15	3.67835
CL5817.Contig1_All	4	0.703	-2.48926
CL8017.Contig2_All	0.92	6.903	2.89799
Unigene13457_All	7.253	1.19	-2.61902
CL7643.Contig1_All	1.216	9.266	2.93297
CL316.Contig19_All	0	2.38	10.3714
CL49.Contig3_All	0	4.026	10.3692
CL8842.Contig1_All	4.133	0.196	-4.40177
Unigene18083_All	4.09	0.606	-2.73614
CL881.Contig1_All	0.753	6.183	3.04655
Unigene9002_All	1.396	6.023	2.13066
CL1143.Contig8_All	0.616	3.263	2.42369
CL104.Contig10_All	0	3.456	10.3603
CL193.Contig10_All	2.563	0.6	-2.11961
CL3558.Contig2_All	4.836	0.35	-3.80077
CL3242.Contig4_All	0	2.8	10.3532
CL7014.Contig1_All	6.596	0.06	-6.78994
CL1716.Contig19_All	0.273	2.326	3.10417
Unigene22283_All	1.686	9.053	2.42607
CL8550.Contig3_All	8.63	0.476	-4.15657
CL1576.Contig4_All	8.106	1.846	-2.10929
Unigene34793_All	0	15.133	10.3356
CL3231.Contig11_All	0.49	2.513	2.35537
CL6010.Contig3_All	3.98	0.793	-2.32766
CL2089.Contig3_All	3.363	0.703	-2.259
CL8082.Contig3_All	0.13	4.176	4.99323
Unigene10776_All	4.753	0.533	-3.12756
CL3020.Contig24_All	0.266	1.786	2.72785
CL1791.Contig5_All	5.766	0.496	-3.52032
CL7077.Contig3_All	6.346	1.51	-2.07456
CL6436.Contig2_All	3.13	0.49	-2.66461
CL8485.Contig84_All	2.003	0	-10.3168
CL3263.Contig2_All	0.893	4.536	2.3317
CL1757.Contig1_All	4.11	0.543	-2.91351
CL3483.Contig6_All	7.97	1.946	-2.01425
Unigene5952_All	0.406	3.426	3.08968
Unigene26454_All	5.153	0.74	-2.81664
Unigene279_All	3.046	0.613	-2.27851
Unigene7299_All	3.036	0.7	-2.15102
CL1343.Contig17_All	0.163	1.4	3.15103
CL1639.Contig1_All	2.73	13.266	2.28562
CL517.Contig16_All	1.54	0.156	-3.26836
CL2683.Contig6_All	4.506	0.946	-2.24288
CL1970.Contig16_All	0.01	1.32	7.14282
CL4883.Contig2_All	0.846	3.51	2.05177
CL1351.Contig6_All	0.136	2.2	4.04174
Unigene4837_All	0.31	2.076	2.74584
CL2455.Contig1_All	3.99	18.22	2.21021
CL3822.Contig3_All	0.136	2.813	4.30716
CL3977.Contig5_All	0.016	0.933	5.8242
CL3243.Contig4_All	0.78	5.09	2.71799
CL3753.Contig3_All	11.416	0	-10.2838
Unigene21841_All	0.103	2.44	4.58064
CL1549.Contig16_All	1.183	8.136	2.77118
CL708.Contig1_All	2.566	0.45	-2.52292
CL455.Contig10_All	7.113	1.756	-2.02603
CL5103.Contig2_All	2.393	0.273	-3.09711
CL2772.Contig5_All	0.393	2.933	2.90003
CL2466.Contig3_All	1.91	9.733	2.35441
CL7635.Contig2_All	1.086	5.8	2.41571
Unigene26767_All	3.233	0.25	-3.68484
CL8084.Contig2_All	0.426	5.846	3.74377
CL2333.Contig2_All	4.206	0.67	-2.65849
CL1344.Contig7_All	0.366	3.306	3.1737
Unigene1727_All	9.45	1.106	-3.07805
Unigene16876_All	0.66	5.243	2.99506
Unigene24599_All	2.416	11.68	2.27367
Unigene1329_All	5.133	0.226	-4.50899
CL2314.Contig1_All	1.046	6.366	2.6166
Unigene22560_All	1.89	8.563	2.17401
CL3064.Contig7_All	0.293	3.8	3.69573
CL6718.Contig4_All	0.453	3.16	2.78456
Unigene12579_All	0.71	5.69	3.01313
CL1408.Contig8_All	0.19	2.12	3.47878
CL1610.Contig7_All	0.926	3.736	2.02129
CL1787.Contig2_All	0.843	5.3	2.64815
CL3483.Contig2_All	0.04	3.18	6.29815
CL3241.Contig4_All	6.296	0.79	-2.98317
CL6663.Contig10_All	1.723	7.023	2.02527
Unigene10517_All	0	8.603	10.2411
CL3957.Contig5_All	4.11	0.843	-2.32183
CL8516.Contig4_All	2.92	0.46	-2.67354
CL6114.Contig1_All	5.416	0	-10.2369
CL1410.Contig12_All	5.646	0.683	-3.01701
CL5332.Contig1_All	5.17	0.706	-2.85441
CL7745.Contig1_All	6.74	0.18	-5.24184
CL95.Contig22_All	2.49	0.06	-5.29229
CL437.Contig3_All	8.056	1.333	-2.60063
CL586.Contig4_All	1.776	0.053	-5.09098
Unigene18001_All	1.426	6.266	2.14706
CL6819.Contig3_All	0.766	8.766	3.52866
Unigene11396_All	0.703	3.86	2.46049
CL5658.Contig3_All	0.58	3.893	2.73285
CL953.Contig9_All	0.023	2.48	6.78266
CL2541.Contig1_All	4.13	0.953	-2.10193
CL8516.Contig2_All	1.956	0.15	-3.69028
Unigene5830_All	1.826	0	-10.2136
Unigene12386_All	0.586	7.16	3.61946
CL812.Contig5_All	0.456	3.193	2.80123
CL3965.Contig2_All	5.03	1.09	-2.22117
CL2254.Contig2_All	12.683	2.473	-2.37174
CL4219.Contig1_All	0	3.55	10.1927
CL4029.Contig2_All	0.393	2.976	2.9062
CL4937.Contig4_All	6.196	0.67	-3.19355
CL6398.Contig3_All	4.766	0.656	-2.83626
Unigene10799_All	0.32	2.756	3.10563
Unigene6638_All	3.273	0.663	-2.28535
Unigene25843_All	4.953	0.123	-5.30581
CL2909.Contig2_All	3.133	0.773	-2.02072
CL564.Contig37_All	1.146	11.456	3.32566
CL5031.Contig2_All	3.88	0.8	-2.28943
CL1615.Contig7_All	1.343	6.436	2.25836
CL423.Contig49_All	2.82	0.263	-3.45092
Unigene24904_All	0.07	1.77	4.67039
Unigene3206_All	0.746	3.906	2.38017
CL3528.Contig2_All	0.97	5.773	2.57442
CL2731.Contig7_All	0.143	4.113	4.88415
CL8800.Contig6_All	4.52	0.846	-2.42553
Unigene25193_All	1.083	5.136	2.25452
CL8146.Contig4_All	6.336	1.496	-2.07699
CL5509.Contig1_All	0.116	1.693	3.84848
CL5365.Contig1_All	0.146	2.363	4.01457
Unigene24342_All	2.126	10.136	2.26942
Unigene18497_All	2.34	11.996	2.38058
CL385.Contig25_All	1.336	0.113	-3.59859
CL5186.Contig2_All	8.986	1.793	-2.3049
Unigene7551_All	0.146	2.866	4.2966
Unigene22903_All	2.6	0.086	-4.9273
CL1629.Contig2_All	5.27	0.623	-3.09656
CL339.Contig23_All	0	2.173	10.1513
CL3361.Contig5_All	0.036	1.143	4.95213
CL2043.Contig3_All	1.893	0.083	-4.53174
CL8177.Contig4_All	3.746	0.933	-2.0066
CL8869.Contig2_All	0.553	0	-10.1441
CL4415.Contig2_All	2.536	0.003	-9.33831
Unigene4780_All	4.31	0.516	-3.02989
CL2028.Contig4_All	1.056	6.17	2.55815
CL6779.Contig16_All	1.5	7.05	2.22929
CL2489.Contig2_All	0.626	3.416	2.43778
Unigene6401_All	0.536	3.273	2.60914
CL333.Contig4_All	0.686	3.41	2.35004
CL2446.Contig4_All	4.176	0.4	-3.37336
Unigene22088_All	4.786	0.723	-2.67679
CL1404.Contig7_All	0.09	2.566	4.88427
Unigene337_All	0.51	2.683	2.39721
Unigene14051_All	1.736	11.696	2.75715
Unigene7609_All	1.41	0	-10.1344
CL1719.Contig9_All	5.353	1.28	-2.03206
Unigene17545_All	0.146	1.67	3.50887
Unigene25758_All	3.333	0.423	-2.99261
Unigene24402_All	2.61	0.25	-3.34352
CL2318.Contig5_All	1.503	6.403	2.09633
Unigene11125_All	5.993	1.42	-2.07089
CL1244.Contig9_All	0.173	1.943	3.44845
CL5068.Contig2_All	0.013	2.143	7.4579
CL1191.Contig15_All	1.443	0.086	-4.02345
CL1472.Contig5_All	4.54	0.676	-2.73165
Unigene17127_All	3.483	0.123	-4.7983
Unigene975_All	4.686	20.24	2.13326
CL6527.Contig1_All	0.796	5.063	2.65994
CL2004.Contig11_All	4.09	0.79	-2.38016
CL592.Contig1_All	1.75	0.113	-3.88689
CL5180.Contig1_All	0.61	2.723	2.15451
Unigene16026_All	7.7	0.94	-3.01858
CL487.Contig3_All	5.813	1.43	-2.00792
CL1426.Contig20_All	0.623	3.173	2.35104
Unigene25502_All	8.036	1.34	-2.58335
Unigene7259_All	0.123	1.396	3.47899
CL85.Contig14_All	0.496	2.68	2.47818
Unigene13747_All	0.37	2.863	2.9418
CL4029.Contig1_All	0.526	3.476	2.71658
CL2410.Contig6_All	0.753	3.15	2.07355
CL1962.Contig4_All	2.983	0.523	-2.51603
Unigene24509_All	5.603	1.233	-2.15714
CL8564.Contig37_All	0.886	0.153	-2.5353
CL789.Contig4_All	0.126	0.823	2.69325
Unigene18646_All	9.096	0.996	-3.17359
CL26.Contig8_All	0.006	2.686	8.59804
CL6968.Contig3_All	1.933	9.663	2.33218
CL949.Contig9_All	0.466	2.716	2.53268
CL1584.Contig37_All	4.093	0.653	-2.67406
Unigene2843_All	0.32	3.203	3.32029
CL1708.Contig2_All	0.643	3.206	2.3301
Unigene8120_All	1.116	0.053	-4.36667
Unigene12083_All	1.526	9.086	2.57816
CL8794.Contig5_All	1.713	0.176	-3.27178
CL1269.Contig4_All	4.646	0.6	-2.94667
Unigene23239_All	4.266	0.186	-4.50328
Unigene23465_All	0.916	8.19	3.17382
CL4692.Contig6_All	1.886	11.983	2.66516
CL4649.Contig2_All	0.27	3.48	3.68561
CL1797.Contig5_All	0.093	1.73	4.25476
CL2947.Contig3_All	10.646	2.243	-2.23165
Unigene19720_All	0.88	4.156	2.20666
CL1815.Contig4_All	2.24	0.32	-2.80862
CL8100.Contig4_All	0.51	4.053	2.98238
CL7034.Contig4_All	5.15	1.123	-2.18953
CL953.Contig26_All	0.153	1.536	3.34664
CL8157.Contig2_All	3.95	0.9	-2.10078
CL3642.Contig4_All	0	4.476	10.0185
Unigene5319_All	3.2	0.726	-2.09022
Unigene15405_All	1.44	6.033	2.05657
CL1156.Contig7_All	0.423	2.923	2.78503
CL440.Contig5_All	3.886	0.743	-2.37879
CL890.Contig23_All	2.746	0.1	-4.80951
CL1969.Contig21_All	2.28	0.453	-2.32652
CL8867.Contig34_All	0	0.973	10.0079
CL1931.Contig10_All	2.273	0.526	-2.09844
CL3443.Contig3_All	0.01	2.3	8.0248
Unigene20641_All	11.83	1.933	-2.5748
CL8517.Contig7_All	0.663	4.903	2.8878
CL1574.Contig5_All	0.556	3.066	2.47286
Unigene6009_All	2.966	0.38	-2.95609
CL1901.Contig3_All	1.893	8.89	2.23709
CL6440.Contig9_All	1.1	4.826	2.12512
CL2897.Contig5_All	0.52	2.356	2.16079
CL1288.Contig1_All	0.05	2.596	5.71376
CL2057.Contig3_All	2.416	0.5	-2.27042
Unigene848_All	8.243	1.69	-2.26762
CL1076.Contig18_All	3.57	0.63	-2.45601
CL5834.Contig2_All	1.546	7.28	2.23966
CL363.Contig8_All	0.483	2.013	2.05504
Unigene14160_All	4.876	0.783	-2.63189
Unigene19398_All	0.153	3.853	4.61464
Unigene1547_All	0	3.31	9.97525
CL5491.Contig2_All	12.753	2.426	-2.36873
Unigene4941_All	2.083	8.246	2.01172
CL3766.Contig2_All	3.053	0	-9.9707
CL8720.Contig3_All	1.266	0.006	-7.7896
CL1176.Contig1_All	5.326	0.94	-2.49801
CL2008.Contig2_All	4.92	1.08	-2.18974
CL2827.Contig4_All	2.293	0.103	-4.50482
Unigene16069_All	7.283	1.513	-2.27687
CL953.Contig15_All	0.423	2.95	2.79417
Unigene34792_All	0	10.533	9.95216
CL1037.Contig10_All	0.03	2.136	6.13191
CL26.Contig23_All	0.346	4.27	3.5904
CL455.Contig19_All	0	2.21	9.94809
CL5340.Contig2_All	8.843	1.953	-2.17386
CL3647.Contig3_All	2.173	0.37	-2.54657
CL1789.Contig6_All	0.583	2.743	2.2284
CL1892.Contig19_All	4.556	0	-9.94102
CL3767.Contig5_All	2.656	0.21	-3.65431
CL8589.Contig43_All	2.12	0.51	-2.05275
CL3961.Contig9_All	0.336	2.686	3.0059
Unigene4915_All	2.903	0.5	-2.49078
Unigene34516_All	0	7.786	9.9346
CL5687.Contig7_All	1.516	0.163	-3.22624
CL33.Contig18_All	1.106	4.453	2.00949
Unigene3974_All	0.736	4.306	2.56947
Unigene7592_All	0.2	1.493	2.91964
CL4058.Contig19_All	0.136	1.13	3.03237
CL1716.Contig4_All	0.576	3.2	2.47228
CL1960.Contig10_All	0.416	1.673	2.00802
CL114.Contig10_All	0.093	1.163	3.61711
CL5024.Contig1_All	0.456	3.013	2.71915
Unigene22047_All	2.543	10.523	2.04982
CL6328.Contig5_All	0.18	2.116	3.55183
CL2222.Contig8_All	0.276	1.936	2.8246
CL2215.Contig4_All	3.913	0.926	-2.06326
Unigene18111_All	4.203	0.876	-2.26772
CL852.Contig12_All	0.78	3.716	2.23794
CL8712.Contig19_All	2.223	0.423	-2.36704
CL937.Contig2_All	0.476	3.526	2.92848
CL3266.Contig1_All	2.56	0.143	-4.15255
CL7821.Contig5_All	0.146	2.18	3.91659
CL3002.Contig11_All	0.976	5.49	2.47891
CL303.Contig28_All	2.96	0.453	-2.70945
CL6521.Contig4_All	3.106	0.643	-2.24842
CL2129.Contig4_All	2.74	0	-9.90998
CL180.Contig3_All	1.94	0	-9.90898
CL7648.Contig2_All	3.63	0.64	-2.516
CL8832.Contig3_All	0.316	3.356	3.39739
Unigene24560_All	5.586	0.78	-2.84236
CL6598.Contig1_All	8.713	0.9	-3.23789
CL1121.Contig1_All	1.713	9.01	2.39848
CL312.Contig8_All	0.036	1.35	5.17878
Unigene22241_All	9.456	1.203	-2.94037
CL1931.Contig16_All	1.61	0.183	-3.16888
CL1690.Contig2_All	0.406	2.366	2.53757
CL552.Contig1_All	4.44	0.473	-3.26136
CL44.Contig8_All	3.483	0.376	-3.24027
CL3184.Contig3_All	0.49	3.226	2.7238
Unigene24425_All	2.31	0.036	-6.03269
CL3996.Contig7_All	4.943	1.13	-2.11469
CL2309.Contig11_All	3.703	0.82	-2.17728
Unigene10717_All	3.31	0.066	-5.618
Unigene25359_All	0.846	5.023	2.56994
CL3342.Contig6_All	0.23	2.67	3.52345
CL5745.Contig5_All	0.61	4.046	2.72061
CL709.Contig7_All	0	3.243	9.87596
Unigene1486_All	0.883	8.996	3.36834
Unigene5140_All	3.006	0.573	-2.39426
CL442.Contig1_All	0.203	3.656	4.15046
CL2782.Contig8_All	1.92	0.38	-2.32904
CL7759.Contig1_All	2.89	0.326	-3.14951
CL5067.Contig8_All	0.146	1.68	3.51067
CL2895.Contig3_All	3.66	0.153	-4.58987
CL23.Contig64_All	2.996	0.686	-2.13382
CL7850.Contig6_All	3.783	0.733	-2.3343
CL362.Contig2_All	4.383	0.31	-3.79281
CL1584.Contig31_All	5.206	0.986	-2.40016
CL3908.Contig1_All	5.336	0.323	-4.03084
CL925.Contig1_All	3.756	0.296	-3.65056
CL7776.Contig1_All	1.146	4.92	2.11659
CL1019.Contig1_All	2.776	0.56	-2.2901
Unigene9074_All	2.293	10.496	2.20357
Unigene11919_All	2.626	0	-9.85519
Unigene30627_All	0.126	2.836	4.44505
Unigene5951_All	0.12	2.17	4.16405
CL12.Contig27_All	0.193	2.09	3.40522
Unigene15843_All	3.95	0.78	-2.3311
Unigene15317_All	0.26	3.196	3.61513
Unigene24247_All	0.12	2.083	4.11551
CL638.Contig18_All	0.136	3.51	4.66257
CL195.Contig9_All	3.013	0.41	-2.88857
Unigene21409_All	0	4.893	9.84032
Unigene11999_All	0.256	2.803	3.4574
Unigene24762_All	4.67	1.003	-2.20814
Unigene4302_All	1.44	0.036	-5.30696
Unigene3183_All	0	2.613	9.83786
Unigene31210_All	0	2.446	9.83717
CL330.Contig8_All	0.41	2.243	2.4485
CL1828.Contig8_All	9.396	1.56	-2.58261
Unigene22092_All	2.876	0.173	-3.99212
CL193.Contig9_All	1.013	0.133	-2.86563
CL4220.Contig4_All	1.206	9.54	3.00491
CL920.Contig12_All	0.126	3.396	4.71551
CL8711.Contig2_All	0.066	1.213	4.12824
CL5739.Contig2_All	11.61	2.203	-2.3845
CL339.Contig4_All	0.32	1.923	2.58648
CL3716.Contig4_All	0.986	3.976	2.00109
CL5821.Contig3_All	2.423	0.266	-3.19125
CL84.Contig20_All	2.17	0.246	-3.11941
CL1788.Contig8_All	0.163	1.17	2.85354
CL1426.Contig19_All	3.01	0.476	-2.66457
CL3942.Contig4_All	1.713	9.543	2.49154
Unigene5161_All	0.466	5.78	3.61525
CL1962.Contig13_All	1.413	0.316	-2.16028
CL7613.Contig9_All	2.96	0.2	-3.87698
Unigene19905_All	2.556	0.63	-2.03684
Unigene5189_All	0.5	2.313	2.20065
CL189.Contig32_All	4.876	0.803	-2.58962
CL431.Contig29_All	0.043	1.133	4.77279
Unigene12374_All	0.283	2.79	3.27906
Unigene20766_All	5.153	1.14	-2.17755
Unigene17401_All	0.043	1.233	4.88613
CL8490.Contig8_All	0	2.53	9.80716
CL7956.Contig2_All	0.23	2.906	3.68614
CL789.Contig3_All	0	0.693	9.80667
Unigene17214_All	0.356	3.553	3.31724
CL1203.Contig2_All	2.023	0.276	-2.87867
Unigene2891_All	0.076	1.07	3.80078
CL4408.Contig2_All	2.543	0.513	-2.30688
CL4950.Contig3_All	4.87	0.313	-3.94588
Unigene14292_All	3.496	0.2	-4.13543
Unigene3463_All	0.15	4.163	4.77604
Unigene9090_All	0.09	2.526	4.85119
CL8892.Contig1_All	1.456	0.206	-2.78019
CL7037.Contig1_All	0.096	0.79	3.04496
CL3256.Contig16_All	0.06	1.246	4.38578
CL3257.Contig9_All	0.066	2.31	5.11292
Unigene20718_All	0.096	2.866	4.87839
CL104.Contig1_All	2.353	0.573	-2.01427
CL56.Contig17_All	1.933	0.013	-7.23407
CL339.Contig3_All	1.773	0	-9.77754
Unigene479_All	0.273	3.666	3.74689
CL8485.Contig20_All	3.623	0.426	-3.05607
CL8850.Contig8_All	2.613	0.52	-2.33086
CL3256.Contig9_All	0.166	1.896	3.4705
CL5031.Contig4_All	3.783	0.883	-2.10659
Unigene16505_All	5.843	1.133	-2.37419
CL4099.Contig5_All	0.4	3.393	3.08665
Unigene991_All	3.3	13.37	2.00623
Unigene24635_All	3.82	0.82	-2.21973
Unigene20039_All	2.336	10.193	2.11633
CL8485.Contig85_All	4.1	0.956	-2.11197
CL423.Contig45_All	0.976	0.053	-4.22346
Unigene9698_All	2.023	12.04	2.55813
CL3664.Contig4_All	0.69	4.23	2.6482
Unigene20765_All	0.843	4.61	2.45342
CL1250.Contig5_All	0.033	0.72	4.45929
Unigene23497_All	3.803	0.4	-3.24465
CL3021.Contig2_All	3.61	0.273	-3.76343
CL2879.Contig7_All	3.133	0.78	-2.00272
CL973.Contig14_All	2.233	0.46	-2.2558
Unigene12148_All	8.79	1.443	-2.62797
Unigene31979_All	0.303	2.453	3.01738
Unigene31528_All	0.66	3.75	2.56983
CL5218.Contig1_All	4.026	0.046	-6.43485
CL4864.Contig3_All	1.403	0.336	-2.08378
CL5537.Contig4_All	1.053	0.12	-3.10551
CL5763.Contig3_All	3.556	0.523	-2.76695
CL400.Contig2_All	2.23	0.473	-2.2702
Unigene12915_All	0	8.7	9.72248
Unigene25332_All	6.676	0.38	-4.14647
CL7562.Contig1_All	3.03	14.78	2.29088
Unigene7923_All	0.6	3.63	2.61746
CL7809.Contig1_All	6.94	0.903	-2.92021
CL3313.Contig2_All	0.063	1.2	4.21189
CL1788.Contig20_All	6.096	1.093	-2.41864
Unigene8249_All	0.046	1.026	4.54707
CL3344.Contig4_All	1.556	7.156	2.21202
CL8712.Contig31_All	1.276	0	-9.71146
CL363.Contig41_All	0.03	2.436	6.29576
CL8704.Contig5_All	0.08	3.71	5.54814
CL3074.Contig6_All	2.263	0.48	-2.26804
CL172.Contig9_All	1.48	0.216	-2.75657
Unigene14073_All	1.496	8.306	2.4768
CL6786.Contig2_All	8.29	1.083	-2.88923
CL5150.Contig5_All	0	1.886	9.69868
Unigene7154_All	2.916	0.646	-2.15303
CL8412.Contig2_All	5.166	0.92	-2.50018
CL4110.Contig7_All	0.173	1.69	3.25731
CL2773.Contig1_All	0.166	1.606	3.23111
Unigene16605_All	0.85	8.536	3.3425
Unigene3496_All	1.84	0.433	-2.0814
Unigene194_All	0	1.216	9.69072
CL953.Contig19_All	0.08	1.743	4.47653
CL5492.Contig1_All	6.433	0.653	-3.26468
Unigene5653_All	0	1.523	9.68029
CL4664.Contig1_All	5.403	0	-9.68151
CL1960.Contig22_All	3.983	0.966	-2.02202
Unigene34888_All	0	5.22	9.67745
CL4058.Contig10_All	0	0.966	9.67678
CL95.Contig28_All	1.786	0.176	-3.30052
CL3035.Contig2_All	0.633	3.923	2.66616
Unigene21858_All	0.57	3.38	2.57591
CL8419.Contig8_All	1.716	0.26	-2.72317
CL2657.Contig7_All	1.283	0	-9.67304
Unigene289_All	0	4.953	9.67022
CL4106.Contig3_All	0.326	3.47	3.40817
CL5874.Contig13_All	2.086	0.47	-2.1409
Unigene25431_All	12.84	2.683	-2.24178
CL7405.Contig1_All	1.25	7.9	2.66916
Unigene14353_All	0.7	7.4	3.38263
Unigene22974_All	5.77	0.65	-3.15043
CL765.Contig1_All	0	1.843	9.65889
CL1754.Contig5_All	1.836	0.04	-5.48919
Unigene29089_All	1.036	0.063	-4.00072
Unigene21948_All	3.41	0.65	-2.39435
Unigene8076_All	0	1.076	9.65167
Unigene34616_All	0	8.803	9.64902
CL4844.Contig3_All	5.796	0.573	-3.29995
Unigene8072_All	0.35	1.486	2.07917
CL6344.Contig1_All	8.633	0.723	-3.53157
CL4810.Contig2_All	0.406	1.836	2.17841
CL2333.Contig5_All	3.873	0.87	-2.15737
CL3519.Contig8_All	19.46	3.993	-2.26082
CL8862.Contig6_All	3.313	0.646	-2.34928
Unigene15207_All	0.033	1.446	5.42755
CL260.Contig6_All	1.02	4.463	2.12907
CL1665.Contig1_All	3.753	18.436	2.31939
CL95.Contig20_All	3.576	0.87	-2.02702
CL8121.Contig1_All	0.143	3.37	4.5549
CL2774.Contig6_All	1.246	0.116	-3.36229
CL573.Contig15_All	0.273	1.623	2.55924
CL2196.Contig4_All	1.713	0	-9.61626
Unigene4839_All	0.46	6.186	3.73248
CL431.Contig14_All	0.496	2.816	2.52032
CL7414.Contig2_All	12.79	2.85	-2.14876
CL8270.Contig3_All	1.183	6.113	2.37254
CL254.Contig11_All	0.63	3.096	2.30705
CL8088.Contig10_All	0.4	2.686	2.75078
CL5580.Contig1_All	2.083	0.433	-2.22291
CL392.Contig2_All	0.256	2.95	3.51598
Unigene21264_All	3.47	0.036	-6.60195
CL930.Contig10_All	1.783	0.23	-2.92665
CL12.Contig25_All	0.096	3.466	5.18804
CL8805.Contig2_All	2.486	0.513	-2.21402
CL6569.Contig5_All	0.963	4.286	2.16973
CL2897.Contig16_All	0.046	1.19	4.68379
Unigene24397_All	2.593	0.6	-2.14278
CL953.Contig18_All	0.976	5.033	2.37379
CL1760.Contig1_All	0.446	4.82	3.41369
Unigene9020_All	3.783	0.81	-2.22185
Unigene9752_All	0.563	6.17	3.46557
CL114.Contig12_All	0.163	1.16	2.85755
Unigene3192_All	0	1.1	9.59046
CL2793.Contig1_All	0.483	3.03	2.64868
CL866.Contig5_All	0.14	1.4	3.31887
CL4536.Contig1_All	6.066	1.37	-2.13853
CL6327.Contig1_All	2.926	0	-9.587
CL925.Contig2_All	3.68	0.413	-3.13713
Unigene4115_All	1.21	5.943	2.30413
Unigene17803_All	4.88	1.186	-2.02592
CL2603.Contig4_All	3.993	0.743	-2.4184
CL3925.Contig3_All	0	2.866	9.57373
Unigene16954_All	0	4.726	9.57161
Unigene17322_All	0	6.04	9.57161
CL5599.Contig2_All	3.483	0.643	-2.39049
CL3453.Contig1_All	7.15	1.563	-2.18384
CL205.Contig2_All	4.32	0.97	-2.15523
CL1615.Contig9_All	0.273	2.683	3.29965
CL869.Contig13_All	0.8	4.246	2.39614
CL816.Contig4_All	2.096	0.396	-2.3991
CL1703.Contig22_All	0.46	2.943	2.6799
CL4249.Contig17_All	1.146	0	-9.56072
CL1795.Contig9_All	1.306	0.1	-3.72522
Unigene12652_All	0	4.35	9.55639
CL7048.Contig2_All	0.636	3.586	2.47958
Unigene12433_All	1.043	6.3	2.61163
CL8756.Contig3_All	2.476	0.38	-2.70024
CL177.Contig8_All	0.76	4.28	2.49461
Unigene30591_All	0.11	1.98	4.16317
CL6440.Contig6_All	0.176	1.223	2.76164
CL5042.Contig2_All	5.87	1.073	-2.46598
CL1818.Contig13_All	0	1.18	9.53507
CL2923.Contig3_All	3.866	0.953	-2.00477
CL2663.Contig1_All	0.573	2.333	2.01978
CL6063.Contig2_All	4.193	0.006	-9.32565
CL26.Contig19_All	0	1.176	9.52404
Unigene23028_All	1.366	5.91	2.11596
CL207.Contig11_All	0.986	0	-9.5232
CL5496.Contig8_All	0.86	0.006	-7.27961
CL6416.Contig3_All	0.206	3.54	4.10101
CL140.Contig6_All	1.93	0.07	-4.71385
CL2935.Contig6_All	0.433	2.513	2.53575
CL4831.Contig7_All	0	1.186	9.51102
Unigene22108_All	4.553	0.836	-2.45536
CL1977.Contig8_All	1.313	0	-9.51078
Unigene24398_All	2.556	0.31	-3.02389
Unigene22861_All	5.9	1.14	-2.35057
Unigene12984_All	0	3.426	9.50576
CL844.Contig5_All	0	2.58	9.50433
CL1719.Contig2_All	1.296	0.196	-2.71874
CL5882.Contig1_All	0.4	2.453	2.60343
CL2182.Contig2_All	4.06	0.873	-2.19806
CL748.Contig5_All	0.213	1.683	2.998
CL7105.Contig8_All	3.51	0	-9.49681
CL5447.Contig1_All	0	2.383	9.4937
Unigene23037_All	10.166	2.223	-2.18403
CL1320.Contig3_All	3.736	0.456	-3.01543
CL2810.Contig1_All	6.156	1.493	-2.02738
CL2407.Contig4_All	2.046	0.33	-2.62061
Unigene7007_All	0.286	2.043	2.81868
CL7947.Contig2_All	1.066	6.643	2.63119
CL6404.Contig4_All	8.976	2.153	-2.04492
Unigene4355_All	1.913	0.46	-2.06119
CL6979.Contig2_All	0.71	3.723	2.38568
CL138.Contig6_All	1.136	4.6	2.01612
Unigene6355_All	0.213	1.276	2.56783
CL1757.Contig4_All	2.606	0.42	-2.63627
CL5928.Contig3_All	0.82	3.73	2.21036
Unigene1637_All	9.503	0.33	-4.78339
CL6944.Contig2_All	0	2.833	9.4737
Unigene14894_All	0	3.13	9.4737
Unigene6472_All	3.58	0.743	-2.23324
Unigene8962_All	4.693	1.13	-2.05552
CL3186.Contig2_All	0.42	3.22	2.94932
Unigene10930_All	0	3.633	9.46822
CL1300.Contig7_All	2.456	0.59	-2.04573
Unigene19024_All	4.323	0	-9.46964
CL72.Contig2_All	2.55	0.256	-3.30264
CL7114.Contig4_All	0	1.13	9.46679
CL6329.Contig1_All	3.456	0.57	-2.61981
Unigene20255_All	6.023	1.23	-2.28122
Unigene26742_All	4.166	0.503	-3.0152
Unigene3549_All	1.563	0.363	-2.0772
Unigene6806_All	0	0.956	9.46219
CL7181.Contig2_All	0	4.21	9.46194
CL95.Contig15_All	1.663	0.1	-4.07464
CL158.Contig10_All	0.066	1.263	4.19861
CL1900.Contig2_All	0.85	4.503	2.39283
Unigene6778_All	0.373	2.156	2.54546
CL161.Contig92_All	0.066	1.083	4.07199
CL5017.Contig9_All	3.79	0.766	-2.28538
CL1226.Contig7_All	1.496	0	-9.46007
Unigene15072_All	0	2.846	9.4574
CL1250.Contig8_All	0.85	0	-9.45892
Unigene4974_All	4.09	0	-9.45831
CL136.Contig11_All	0.153	1.52	3.33631
Unigene17641_All	1.786	0	-9.45744
CL3566.Contig1_All	0	2.59	9.45453
CL7024.Contig2_All	0.343	2.533	2.87534
CL3930.Contig1_All	4.48	0.113	-5.24338
Unigene14330_All	0.65	5.233	3.00968
Unigene6274_All	0	2.693	9.44938
CL6240.Contig5_All	0	4.526	9.44905
CL776.Contig15_All	1.683	0	-9.44668
CL8384.Contig1_All	2.626	0.54	-2.27367
CL715.Contig2_All	1.106	5.316	2.26557
Unigene15017_All	0	4.993	9.44091
Unigene4267_All	1.663	0.186	-3.16336
CL762.Contig6_All	1.723	7.866	2.19548
Unigene6090_All	1.51	0.07	-4.41444
[truncated: 7,498 more rows]
