# Supplementary material for: Transcriptome analysis and phenotyping of walnut seedling roots under nitrogen stresses
Source: Sci Rep. 2022 Jul 14;12:12066. doi: 10.1038/s41598-022-14850-2 (PMC9283388; doi:10.1038/s41598-022-14850-2)
Supplement: Supplementary file 4 — Supplementary Information 4. [file 41598_2022_14850_MOESM4_ESM.xlsx]

## Sheet: L-vs-EL
GO ID (level1)	GO Term (level1)	GO ID (level2)	GO Term (level2)	number_of_out (up)	number_of_out (down)		Genes_of_out_up	Genes_of_out_down
GO:0008150	Biological Process	GO:0008152	metabolic process	260	430	690	CL109.Contig10_All,CL1105.Contig2_All,CL1136.Contig3_All,CL1185.Contig4_All,CL1244.Contig16_All,CL1244.Contig19_All,CL1244.Contig9_All,CL1337.Contig1_All,CL136.Contig11_All,CL1387.Contig1_All,CL1392.Contig1_All,CL1401.Contig5_All,CL1401.Contig9_All,CL1426.Contig3_All,CL1484.Contig1_All,CL1525.Contig5_All,CL1531.Contig4_All,CL1552.Contig5_All,CL1562.Contig20_All,CL1605.Contig3_All,CL161.Contig108_…	CL104.Contig14_All,CL104.Contig19_All,CL104.Contig21_All,CL104.Contig37_All,CL1143.Contig4_All,CL1143.Contig6_All,CL1143.Contig8_All,CL122.Contig30_All,CL1223.Contig1_All,CL1223.Contig2_All,CL1223.Contig3_All,CL1225.Contig2_All,CL1244.Contig11_All,CL1244.Contig20_All,CL1255.Contig1_All,CL1255.Contig2_All,CL1255.Contig3_All,CL1283.Contig4_All,CL1330.Contig5_All,CL1354.Contig13_All,CL1361.Contig1_A…
GO:0008150		GO:0051179	localization	58	96	154	CL1048.Contig12_All,CL1083.Contig2_All,CL1340.Contig5_All,CL1701.Contig9_All,CL2080.Contig3_All,CL2080.Contig5_All,CL2147.Contig1_All,CL2201.Contig1_All,CL2316.Contig8_All,CL26.Contig14_All,CL26.Contig16_All,CL26.Contig4_All,CL26.Contig6_All,CL26.Contig7_All,CL2670.Contig3_All,CL2808.Contig2_All,CL297.Contig6_All,CL3087.Contig4_All,CL3280.Contig4_All,CL3402.Contig1_All,CL3463.Contig1_All,CL3731.C…	CL1045.Contig10_All,CL1048.Contig3_All,CL1048.Contig6_All,CL1090.Contig10_All,CL1165.Contig1_All,CL118.Contig1_All,CL118.Contig4_All,CL118.Contig6_All,CL1195.Contig6_All,CL125.Contig8_All,CL1266.Contig2_All,CL1310.Contig3_All,CL1340.Contig13_All,CL145.Contig5_All,CL1509.Contig6_All,CL1535.Contig6_All,CL1593.Contig2_All,CL160.Contig1_All,CL1734.Contig4_All,CL2080.Contig7_All,CL2084.Contig1_All,CL2…
GO:0008150		GO:0009987	cellular process	276	450	726	CL1024.Contig1_All,CL1048.Contig12_All,CL109.Contig10_All,CL1105.Contig2_All,CL1136.Contig3_All,CL1185.Contig4_All,CL1244.Contig16_All,CL1244.Contig19_All,CL1244.Contig9_All,CL1337.Contig1_All,CL1340.Contig5_All,CL136.Contig11_All,CL1387.Contig1_All,CL1392.Contig1_All,CL1401.Contig5_All,CL1401.Contig9_All,CL1426.Contig3_All,CL1484.Contig1_All,CL1525.Contig5_All,CL1552.Contig5_All,CL1562.Contig20_…	CL1045.Contig10_All,CL1070.Contig1_All,CL1143.Contig4_All,CL1143.Contig6_All,CL1143.Contig8_All,CL1165.Contig1_All,CL118.Contig1_All,CL118.Contig4_All,CL118.Contig6_All,CL1187.Contig3_All,CL122.Contig30_All,CL1223.Contig1_All,CL1223.Contig2_All,CL1223.Contig3_All,CL1244.Contig11_All,CL1244.Contig20_All,CL125.Contig8_All,CL1255.Contig1_All,CL1255.Contig2_All,CL1255.Contig3_All,CL1266.Contig2_All,C…
GO:0008150		GO:0032501	multicellular organismal process	12	21	33	CL1605.Contig3_All,CL207.Contig23_All,CL2201.Contig2_All,CL396.Contig18_All,CL4119.Contig4_All,CL44.Contig17_All,CL5659.Contig2_All,CL6527.Contig2_All,CL8529.Contig25_All,CL874.Contig13_All,CL8793.Contig2_All,Unigene26414_All	CL1081.Contig1_All,CL1752.Contig2_All,CL23.Contig29_All,CL235.Contig12_All,CL2766.Contig3_All,CL3187.Contig6_All,CL324.Contig7_All,CL3534.Contig3_All,CL396.Contig12_All,CL4080.Contig1_All,CL4119.Contig1_All,CL552.Contig1_All,CL8529.Contig22_All,CL874.Contig5_All,Unigene15054_All,Unigene21761_All,Unigene26909_All,Unigene28640_All,Unigene28817_All,Unigene337_All,Unigene4771_All
GO:0008150		GO:0022610	biological adhesion	1	0	1	CL2909.Contig11_All	--
GO:0008150		GO:0051704	multi-organism process	0	11	11	--	CL1875.Contig2_All,CL235.Contig12_All,CL3187.Contig6_All,CL4080.Contig1_All,CL4305.Contig1_All,CL867.Contig2_All,Unigene25449_All,Unigene27008_All,Unigene27179_All,Unigene27615_All,Unigene28640_All
GO:0008150		GO:0050896	response to stimulus	55	74	129	CL1024.Contig1_All,CL1426.Contig3_All,CL1552.Contig5_All,CL1605.Contig3_All,CL1706.Contig2_All,CL207.Contig23_All,CL2137.Contig3_All,CL2248.Contig2_All,CL229.Contig8_All,CL2322.Contig13_All,CL2407.Contig10_All,CL2730.Contig1_All,CL2859.Contig2_All,CL3642.Contig3_All,CL3864.Contig11_All,CL3864.Contig12_All,CL3864.Contig4_All,CL396.Contig18_All,CL405.Contig8_All,CL44.Contig17_All,CL4789.Contig2_All…	CL1070.Contig1_All,CL1187.Contig3_All,CL1333.Contig2_All,CL1333.Contig3_All,CL142.Contig1_All,CL1426.Contig18_All,CL1517.Contig5_All,CL1685.Contig2_All,CL1706.Contig3_All,CL1752.Contig2_All,CL1828.Contig7_All,CL1861.Contig4_All,CL229.Contig9_All,CL2309.Contig7_All,CL2407.Contig4_All,CL2407.Contig8_All,CL2869.Contig1_All,CL307.Contig2_All,CL3187.Contig6_All,CL3864.Contig13_All,CL3864.Contig7_All,C…
GO:0008150		GO:0032502	developmental process	12	21	33	CL1605.Contig3_All,CL207.Contig23_All,CL2201.Contig2_All,CL396.Contig18_All,CL4119.Contig4_All,CL44.Contig17_All,CL5659.Contig2_All,CL6527.Contig2_All,CL8529.Contig25_All,CL874.Contig13_All,CL8793.Contig2_All,Unigene26414_All	CL1081.Contig1_All,CL1752.Contig2_All,CL23.Contig29_All,CL2766.Contig3_All,CL2905.Contig2_All,CL3187.Contig6_All,CL324.Contig7_All,CL3534.Contig3_All,CL396.Contig12_All,CL4119.Contig1_All,CL552.Contig1_All,CL5535.Contig6_All,CL8529.Contig22_All,CL874.Contig5_All,Unigene15054_All,Unigene21761_All,Unigene26909_All,Unigene28640_All,Unigene28817_All,Unigene337_All,Unigene4771_All
GO:0008150		GO:0044699	single-organism process	192	266	458	CL1048.Contig12_All,CL1083.Contig2_All,CL1185.Contig4_All,CL1244.Contig16_All,CL1244.Contig19_All,CL1244.Contig9_All,CL1340.Contig5_All,CL1392.Contig1_All,CL1401.Contig5_All,CL1401.Contig9_All,CL1426.Contig3_All,CL1525.Contig5_All,CL1531.Contig4_All,CL1552.Contig5_All,CL1562.Contig20_All,CL1605.Contig3_All,CL161.Contig108_All,CL161.Contig144_All,CL161.Contig90_All,CL161.Contig91_All,CL1716.Contig…	CL1045.Contig10_All,CL1048.Contig3_All,CL1048.Contig6_All,CL1070.Contig1_All,CL1081.Contig1_All,CL1090.Contig10_All,CL1165.Contig1_All,CL118.Contig1_All,CL118.Contig4_All,CL118.Contig6_All,CL1195.Contig6_All,CL1244.Contig11_All,CL1244.Contig20_All,CL125.Contig8_All,CL1266.Contig2_All,CL1310.Contig3_All,CL1333.Contig2_All,CL1333.Contig3_All,CL1340.Contig13_All,CL1354.Contig13_All,CL1361.Contig1_Al…
GO:0008150		GO:0022414	reproductive process	3	10	13	CL207.Contig23_All,CL4119.Contig4_All,Unigene15373_All	CL1875.Contig2_All,CL235.Contig12_All,CL3534.Contig3_All,CL4080.Contig1_All,CL4119.Contig1_All,Unigene15054_All,Unigene26909_All,Unigene28640_All,Unigene28817_All,Unigene337_All
GO:0008150		GO:0002376	immune system process	0	2	2	--	Unigene27179_All,Unigene27615_All
GO:0008150		GO:0000003	reproduction	3	10	13	CL207.Contig23_All,CL4119.Contig4_All,Unigene15373_All	CL1875.Contig2_All,CL235.Contig12_All,CL3534.Contig3_All,CL4080.Contig1_All,CL4119.Contig1_All,Unigene15054_All,Unigene26909_All,Unigene28640_All,Unigene28817_All,Unigene337_All
GO:0008150		GO:0071840	cellular component organization or biogenesis	37	77	114	CL1716.Contig14_All,CL2081.Contig3_All,CL2269.Contig9_All,CL2449.Contig3_All,CL259.Contig33_All,CL259.Contig39_All,CL259.Contig53_All,CL259.Contig69_All,CL259.Contig81_All,CL303.Contig8_All,CL3242.Contig8_All,CL3376.Contig2_All,CL3778.Contig3_All,CL44.Contig17_All,CL450.Contig36_All,CL4509.Contig3_All,CL4768.Contig3_All,CL5045.Contig3_All,CL5396.Contig3_All,CL5492.Contig4_All,CL5579.Contig1_All,C…	CL118.Contig1_All,CL118.Contig4_All,CL1187.Contig3_All,CL1361.Contig1_All,CL1361.Contig2_All,CL160.Contig1_All,CL160.Contig2_All,CL1727.Contig4_All,CL1734.Contig4_All,CL1752.Contig2_All,CL2269.Contig4_All,CL2491.Contig6_All,CL259.Contig14_All,CL259.Contig1_All,CL259.Contig23_All,CL259.Contig73_All,CL259.Contig82_All,CL2922.Contig5_All,CL30.Contig1_All,CL3029.Contig4_All,CL3874.Contig2_All,CL4444.…
GO:0008150		GO:0023052	signaling	19	28	47	CL1605.Contig3_All,CL2137.Contig3_All,CL2248.Contig2_All,CL2407.Contig10_All,CL3642.Contig3_All,CL405.Contig8_All,CL482.Contig6_All,CL482.Contig8_All,CL669.Contig18_All,CL669.Contig5_All,CL7414.Contig1_All,CL761.Contig7_All,CL7703.Contig8_All,CL8875.Contig5_All,CL916.Contig5_All,Unigene13207_All,Unigene15203_All,Unigene15300_All,Unigene5925_All	CL1070.Contig1_All,CL1333.Contig2_All,CL1333.Contig3_All,CL1517.Contig5_All,CL1685.Contig2_All,CL1828.Contig7_All,CL2309.Contig7_All,CL2407.Contig4_All,CL2407.Contig8_All,CL2869.Contig1_All,CL307.Contig2_All,CL3187.Contig6_All,CL5556.Contig2_All,CL6952.Contig2_All,CL8029.Contig15_All,CL8029.Contig5_All,CL8651.Contig7_All,CL867.Contig2_All,CL8734.Contig4_All,CL8875.Contig8_All,CL922.Contig10_All,C…
GO:0008150		GO:0040007	growth	1	3	4	CL8529.Contig25_All	CL1752.Contig2_All,CL8529.Contig22_All,Unigene28640_All
GO:0008150		GO:0048519	negative regulation of biological process	6	3	9	CL1605.Contig3_All,CL2081.Contig3_All,CL3482.Contig3_All,CL4799.Contig2_All,Unigene13207_All,Unigene5925_All	Unigene27007_All,Unigene27060_All,Unigene5542_All
GO:0008150		GO:0065007	biological regulation	70	93	163	CL1136.Contig3_All,CL1244.Contig16_All,CL1244.Contig19_All,CL1244.Contig9_All,CL1340.Contig5_All,CL1484.Contig1_All,CL1605.Contig3_All,CL1764.Contig6_All,CL1884.Contig1_All,CL207.Contig23_All,CL2081.Contig3_All,CL2137.Contig3_All,CL2248.Contig2_All,CL2274.Contig3_All,CL229.Contig8_All,CL2325.Contig4_All,CL2407.Contig10_All,CL2958.Contig2_All,CL3482.Contig3_All,CL3642.Contig3_All,CL3693.Contig9_Al…	CL1045.Contig10_All,CL1070.Contig1_All,CL118.Contig1_All,CL118.Contig4_All,CL1244.Contig11_All,CL1244.Contig20_All,CL1333.Contig2_All,CL1333.Contig3_All,CL1340.Contig13_All,CL1361.Contig1_All,CL1361.Contig2_All,CL1517.Contig5_All,CL1685.Contig2_All,CL1752.Contig2_All,CL1828.Contig7_All,CL2084.Contig1_All,CL210.Contig4_All,CL2265.Contig5_All,CL229.Contig9_All,CL2309.Contig7_All,CL2407.Contig4_All,…
GO:0008150		GO:0048518	positive regulation of biological process	0	6	6	--	CL1361.Contig1_All,CL1361.Contig2_All,CL4712.Contig1_All,CL4811.Contig1_All,CL4811.Contig2_All,CL742.Contig6_All
GO:0008150		GO:0050789	regulation of biological process	57	76	133	CL1136.Contig3_All,CL1484.Contig1_All,CL1605.Contig3_All,CL1764.Contig6_All,CL1884.Contig1_All,CL207.Contig23_All,CL2081.Contig3_All,CL2137.Contig3_All,CL2248.Contig2_All,CL2274.Contig3_All,CL229.Contig8_All,CL2325.Contig4_All,CL2407.Contig10_All,CL2958.Contig2_All,CL3482.Contig3_All,CL3642.Contig3_All,CL3693.Contig9_All,CL405.Contig8_All,CL4058.Contig7_All,CL4509.Contig3_All,CL4522.Contig5_All,C…	CL1070.Contig1_All,CL1333.Contig2_All,CL1333.Contig3_All,CL1361.Contig1_All,CL1361.Contig2_All,CL1517.Contig5_All,CL1685.Contig2_All,CL1752.Contig2_All,CL1828.Contig7_All,CL2084.Contig1_All,CL210.Contig4_All,CL2265.Contig5_All,CL229.Contig9_All,CL2309.Contig7_All,CL2407.Contig4_All,CL2407.Contig8_All,CL2698.Contig9_All,CL2766.Contig3_All,CL2869.Contig1_All,CL2905.Contig2_All,CL307.Contig2_All,CL3…
GO:0003674	Molecular Function	GO:0005198	structural molecule activity	16	138	154	CL1337.Contig1_All,CL2214.Contig2_All,CL2599.Contig2_All,CL5492.Contig4_All,CL661.Contig1_All,CL7613.Contig10_All,Unigene15456_All,Unigene30155_All,Unigene33099_All,Unigene33395_All,Unigene33440_All,Unigene33513_All,Unigene33586_All,Unigene34125_All,Unigene34249_All,Unigene36868_All	CL1223.Contig1_All,CL1223.Contig2_All,CL1223.Contig3_All,CL1255.Contig1_All,CL1255.Contig2_All,CL1255.Contig3_All,CL1449.Contig2_All,CL1535.Contig6_All,CL160.Contig1_All,CL160.Contig2_All,CL2009.Contig3_All,CL2261.Contig1_All,CL2869.Contig1_All,CL3029.Contig3_All,CL3029.Contig4_All,CL3101.Contig4_All,CL3103.Contig1_All,CL3103.Contig2_All,CL3874.Contig2_All,CL3912.Contig2_All,CL4109.Contig1_All,CL…
GO:0003674		GO:0005215	transporter activity	57	76	133	CL1048.Contig12_All,CL1635.Contig15_All,CL1635.Contig21_All,CL1635.Contig23_All,CL1635.Contig27_All,CL1701.Contig9_All,CL1962.Contig17_All,CL2201.Contig2_All,CL2316.Contig8_All,CL26.Contig14_All,CL26.Contig16_All,CL26.Contig4_All,CL26.Contig6_All,CL26.Contig7_All,CL2824.Contig24_All,CL3071.Contig5_All,CL435.Contig11_All,CL4662.Contig3_All,CL4721.Contig1_All,CL4879.Contig4_All,CL4887.Contig5_All,C…	CL1080.Contig13_All,CL1080.Contig7_All,CL1081.Contig1_All,CL1090.Contig10_All,CL1165.Contig1_All,CL118.Contig1_All,CL118.Contig4_All,CL118.Contig6_All,CL1310.Contig3_All,CL1369.Contig13_All,CL1509.Contig6_All,CL2316.Contig5_All,CL2491.Contig6_All,CL2561.Contig1_All,CL2777.Contig4_All,CL2891.Contig5_All,CL2932.Contig4_All,CL294.Contig1_All,CL294.Contig2_All,CL294.Contig4_All,CL294.Contig7_All,CL33…
GO:0003674		GO:0003824	catalytic activity	394	521	915	CL1084.Contig5_All,CL1105.Contig2_All,CL1112.Contig6_All,CL1131.Contig11_All,CL1136.Contig3_All,CL1141.Contig10_All,CL1141.Contig11_All,CL1141.Contig9_All,CL1161.Contig14_All,CL1185.Contig4_All,CL1244.Contig16_All,CL1244.Contig19_All,CL1244.Contig9_All,CL1249.Contig12_All,CL130.Contig16_All,CL130.Contig7_All,CL1300.Contig34_All,CL1300.Contig40_All,CL1387.Contig1_All,CL1392.Contig1_All,CL140.Conti…	CL1019.Contig24_All,CL104.Contig14_All,CL104.Contig19_All,CL104.Contig21_All,CL104.Contig37_All,CL1079.Contig1_All,CL1079.Contig7_All,CL1080.Contig13_All,CL1080.Contig7_All,CL1111.Contig5_All,CL1141.Contig14_All,CL1143.Contig4_All,CL1143.Contig6_All,CL1143.Contig8_All,CL1157.Contig25_All,CL1157.Contig31_All,CL1161.Contig10_All,CL1161.Contig2_All,CL1187.Contig3_All,CL1195.Contig6_All,CL122.Contig3…
GO:0003674		GO:0016209	antioxidant activity	5	10	15	CL1426.Contig3_All,CL2274.Contig3_All,CL7415.Contig1_All,CL8254.Contig18_All,Unigene33739_All	CL1426.Contig18_All,CL6175.Contig2_All,CL8254.Contig12_All,Unigene10464_All,Unigene16541_All,Unigene1830_All,Unigene1995_All,Unigene24326_All,Unigene29208_All,Unigene5814_All
GO:0003674		GO:0060089	molecular transducer activity	5	8	13	CL482.Contig6_All,CL482.Contig8_All,CL761.Contig7_All,Unigene4667_All,Unigene5925_All	CL2869.Contig1_All,CL3187.Contig6_All,CL6952.Contig2_All,CL8029.Contig15_All,CL8029.Contig5_All,CL8734.Contig4_All,Unigene24187_All,Unigene5542_All
GO:0003674		GO:0009055	electron carrier activity	5	8	13	CL1884.Contig1_All,CL8022.Contig4_All,Unigene31939_All,Unigene33739_All,Unigene9374_All	CL4367.Contig2_All,CL5645.Contig2_All,CL7030.Contig2_All,Unigene12689_All,Unigene24326_All,Unigene25973_All,Unigene29285_All,Unigene5161_All
GO:0003674		GO:0004871	signal transducer activity	12	14	26	CL1105.Contig2_All,CL2407.Contig10_All,CL482.Contig6_All,CL482.Contig8_All,CL5774.Contig3_All,CL761.Contig7_All,CL916.Contig5_All,Unigene23085_All,Unigene4667_All,Unigene5843_All,Unigene5925_All,Unigene7114_All	CL1517.Contig5_All,CL1685.Contig2_All,CL2407.Contig4_All,CL2407.Contig8_All,CL2869.Contig1_All,CL3187.Contig6_All,CL6952.Contig2_All,CL8029.Contig15_All,CL8029.Contig5_All,CL8734.Contig4_All,Unigene24187_All,Unigene2551_All,Unigene25710_All,Unigene5542_All
GO:0003674		GO:0045735	nutrient reservoir activity	1	0	1	CL7415.Contig1_All	--
GO:0003674		GO:0098772	molecular function regulator	5	9	14	CL165.Contig14_All,CL1888.Contig1_All,CL3087.Contig4_All,CL8875.Contig5_All,Unigene13839_All	CL1070.Contig1_All,CL1333.Contig2_All,CL1333.Contig3_All,CL4811.Contig1_All,CL4811.Contig2_All,CL8875.Contig8_All,Unigene11904_All,Unigene18550_All,Unigene3776_All
GO:0003674		GO:0000988	transcription factor activity, protein binding	4	2	6	CL1708.Contig2_All,CL6527.Contig2_All,CL6807.Contig3_All,Unigene13207_All	CL2905.Contig2_All,CL6807.Contig2_All
GO:0003674		GO:0001071	nucleic acid binding transcription factor activity	12	16	28	CL136.Contig11_All,CL1640.Contig1_All,CL3050.Contig14_All,CL3985.Contig5_All,CL5585.Contig4_All,CL6350.Contig1_All,CL6446.Contig1_All,CL6527.Contig2_All,CL95.Contig25_All,CL95.Contig4_All,Unigene21398_All,Unigene7234_All	CL2049.Contig3_All,CL23.Contig29_All,CL2905.Contig2_All,CL3118.Contig1_All,CL324.Contig7_All,CL3985.Contig7_All,CL4106.Contig3_All,CL95.Contig23_All,CL95.Contig28_All,CL95.Contig34_All,CL95.Contig5_All,CL95.Contig6_All,Unigene14107_All,Unigene2744_All,Unigene3539_All,Unigene8494_All
GO:0003674		GO:0005488	binding	365	467	832	CL1024.Contig1_All,CL1083.Contig2_All,CL1084.Contig5_All,CL1105.Contig2_All,CL1136.Contig3_All,CL1161.Contig14_All,CL1176.Contig9_All,CL1191.Contig9_All,CL1229.Contig9_All,CL1235.Contig11_All,CL1244.Contig16_All,CL1244.Contig19_All,CL1244.Contig9_All,CL1249.Contig12_All,CL1300.Contig34_All,CL1300.Contig40_All,CL1318.Contig4_All,CL1320.Contig1_All,CL1340.Contig5_All,CL136.Contig11_All,CL1369.Conti…	CL1014.Contig8_All,CL1019.Contig24_All,CL1045.Contig10_All,CL1079.Contig1_All,CL1079.Contig7_All,CL1080.Contig13_All,CL1080.Contig7_All,CL1155.Contig3_All,CL1157.Contig25_All,CL1157.Contig31_All,CL1161.Contig10_All,CL1161.Contig2_All,CL1187.Contig3_All,CL1223.Contig1_All,CL1223.Contig2_All,CL1223.Contig3_All,CL1244.Contig11_All,CL1244.Contig20_All,CL1283.Contig4_All,CL1300.Contig27_All,CL1320.Con…
GO:0005575	Cellular Component	GO:0032991	macromolecular complex	63	192	255	CL1083.Contig2_All,CL1185.Contig4_All,CL1337.Contig1_All,CL2080.Contig3_All,CL2080.Contig5_All,CL2214.Contig2_All,CL2226.Contig3_All,CL2246.Contig1_All,CL2246.Contig5_All,CL2599.Contig2_All,CL261.Contig1_All,CL2829.Contig3_All,CL3087.Contig4_All,CL3463.Contig1_All,CL3778.Contig3_All,CL4362.Contig3_All,CL4409.Contig3_All,CL4768.Contig3_All,CL4799.Contig2_All,CL4879.Contig4_All,CL5246.Contig2_All,C…	CL1223.Contig1_All,CL1223.Contig2_All,CL1223.Contig3_All,CL1255.Contig1_All,CL1255.Contig2_All,CL1255.Contig3_All,CL1449.Contig2_All,CL1535.Contig6_All,CL160.Contig1_All,CL160.Contig2_All,CL1727.Contig4_All,CL2009.Contig3_All,CL2080.Contig7_All,CL2190.Contig3_All,CL2261.Contig1_All,CL235.Contig12_All,CL235.Contig8_All,CL2561.Contig1_All,CL2766.Contig3_All,CL2932.Contig4_All,CL30.Contig1_All,CL302…
GO:0005575		GO:0005576	extracellular region	13	22	35	CL2449.Contig3_All,CL259.Contig33_All,CL259.Contig39_All,CL259.Contig53_All,CL259.Contig69_All,CL259.Contig81_All,CL4119.Contig4_All,CL7415.Contig1_All,CL75.Contig1_All,CL874.Contig13_All,Unigene10504_All,Unigene13731_All,Unigene32316_All	CL1875.Contig2_All,CL2169.Contig15_All,CL259.Contig14_All,CL259.Contig1_All,CL259.Contig23_All,CL259.Contig73_All,CL259.Contig82_All,CL4119.Contig1_All,CL5332.Contig3_All,CL8254.Contig12_All,CL874.Contig5_All,Unigene12210_All,Unigene15104_All,Unigene17127_All,Unigene25449_All,Unigene2597_All,Unigene27355_All,Unigene27362_All,Unigene27782_All,Unigene28566_All,Unigene29105_All,Unigene5814_All
GO:0005575		GO:0044422	organelle part	76	141	217	CL1083.Contig2_All,CL1185.Contig4_All,CL1552.Contig5_All,CL1562.Contig20_All,CL1701.Contig9_All,CL2137.Contig3_All,CL2188.Contig2_All,CL2226.Contig3_All,CL261.Contig1_All,CL3035.Contig2_All,CL3071.Contig5_All,CL3242.Contig2_All,CL3242.Contig8_All,CL3463.Contig1_All,CL3483.Contig2_All,CL3778.Contig3_All,CL3954.Contig8_All,CL396.Contig18_All,CL4392.Contig10_All,CL4392.Contig5_All,CL44.Contig17_All,…	CL118.Contig1_All,CL118.Contig4_All,CL118.Contig6_All,CL1187.Contig3_All,CL1223.Contig1_All,CL1223.Contig2_All,CL1223.Contig3_All,CL1399.Contig2_All,CL1509.Contig6_All,CL1535.Contig6_All,CL1562.Contig13_All,CL160.Contig1_All,CL160.Contig2_All,CL1727.Contig4_All,CL1752.Contig2_All,CL1758.Contig7_All,CL1758.Contig8_All,CL2261.Contig1_All,CL2491.Contig6_All,CL2762.Contig7_All,CL2843.Contig3_All,CL29…
GO:0005575		GO:0044421	extracellular region part	2	2	4	CL75.Contig1_All,Unigene13731_All	CL8254.Contig12_All,Unigene5814_All
GO:0005575		GO:0030054	cell junction	5	6	11	CL26.Contig4_All,CL3.Contig6_All,CL8720.Contig19_All,CL8720.Contig57_All,Unigene10749_All	CL235.Contig12_All,CL719.Contig9_All,CL742.Contig6_All,CL8720.Contig36_All,CL8720.Contig50_All,Unigene28817_All
GO:0005575		GO:0055044	symplast	5	6	11	CL26.Contig4_All,CL3.Contig6_All,CL8720.Contig19_All,CL8720.Contig57_All,Unigene10749_All	CL235.Contig12_All,CL719.Contig9_All,CL742.Contig6_All,CL8720.Contig36_All,CL8720.Contig50_All,Unigene28817_All
GO:0005575		GO:0044425	membrane part	266	294	560	CL1017.Contig2_All,CL1048.Contig12_All,CL1067.Contig5_All,CL1083.Contig2_All,CL1085.Contig11_All,CL1102.Contig5_All,CL1185.Contig4_All,CL1235.Contig11_All,CL1300.Contig34_All,CL1300.Contig40_All,CL1340.Contig5_All,CL1524.Contig4_All,CL1562.Contig20_All,CL1562.Contig9_All,CL161.Contig144_All,CL161.Contig90_All,CL161.Contig91_All,CL1635.Contig15_All,CL1635.Contig21_All,CL1635.Contig23_All,CL1635.Co…	CL1048.Contig3_All,CL1048.Contig6_All,CL1048.Contig7_All,CL1080.Contig13_All,CL1080.Contig7_All,CL1081.Contig1_All,CL1090.Contig10_All,CL1165.Contig1_All,CL118.Contig1_All,CL118.Contig4_All,CL118.Contig6_All,CL1187.Contig3_All,CL1195.Contig6_All,CL122.Contig30_All,CL125.Contig8_All,CL1266.Contig2_All,CL1279.Contig5_All,CL1300.Contig27_All,CL1310.Contig3_All,CL1340.Contig13_All,CL1368.Contig1_All,…
GO:0005575		GO:0016020	membrane	276	326	602	CL1017.Contig2_All,CL1048.Contig12_All,CL1067.Contig5_All,CL1083.Contig2_All,CL1085.Contig11_All,CL1102.Contig5_All,CL1185.Contig4_All,CL1235.Contig11_All,CL1300.Contig34_All,CL1300.Contig40_All,CL1340.Contig5_All,CL1524.Contig4_All,CL1562.Contig20_All,CL1562.Contig9_All,CL161.Contig144_All,CL161.Contig90_All,CL161.Contig91_All,CL1635.Contig15_All,CL1635.Contig21_All,CL1635.Contig23_All,CL1635.Co…	CL1048.Contig3_All,CL1048.Contig6_All,CL1048.Contig7_All,CL1080.Contig13_All,CL1080.Contig7_All,CL1081.Contig1_All,CL1090.Contig10_All,CL1165.Contig1_All,CL118.Contig1_All,CL118.Contig4_All,CL118.Contig6_All,CL1187.Contig3_All,CL1195.Contig6_All,CL122.Contig30_All,CL125.Contig8_All,CL1266.Contig2_All,CL1279.Contig5_All,CL1300.Contig27_All,CL1310.Contig3_All,CL1340.Contig13_All,CL1368.Contig1_All,…
GO:0005575		GO:0005623	cell	275	414	689	CL1083.Contig2_All,CL1136.Contig3_All,CL1185.Contig4_All,CL1229.Contig9_All,CL1235.Contig11_All,CL1244.Contig16_All,CL1244.Contig19_All,CL1244.Contig9_All,CL1249.Contig12_All,CL1320.Contig1_All,CL1337.Contig1_All,CL1340.Contig5_All,CL136.Contig11_All,CL1369.Contig9_All,CL1387.Contig1_All,CL1392.Contig1_All,CL1426.Contig3_All,CL1484.Contig1_All,CL1524.Contig4_All,CL1525.Contig5_All,CL1552.Contig5_…	CL1045.Contig10_All,CL1081.Contig1_All,CL1090.Contig10_All,CL1111.Contig5_All,CL118.Contig1_All,CL118.Contig4_All,CL118.Contig6_All,CL1187.Contig3_All,CL1223.Contig1_All,CL1223.Contig2_All,CL1223.Contig3_All,CL1244.Contig11_All,CL1244.Contig20_All,CL1255.Contig1_All,CL1255.Contig2_All,CL1255.Contig3_All,CL1279.Contig5_All,CL1310.Contig3_All,CL1320.Contig3_All,CL1340.Contig13_All,CL1354.Contig13_A…
GO:0005575		GO:0043226	organelle	182	299	481	CL1083.Contig2_All,CL1136.Contig3_All,CL1185.Contig4_All,CL1229.Contig9_All,CL1235.Contig11_All,CL1249.Contig12_All,CL1337.Contig1_All,CL1340.Contig5_All,CL136.Contig11_All,CL1369.Contig9_All,CL1392.Contig1_All,CL1426.Contig3_All,CL1484.Contig1_All,CL1524.Contig4_All,CL1525.Contig5_All,CL1552.Contig5_All,CL1562.Contig20_All,CL1605.Contig3_All,CL1635.Contig15_All,CL1635.Contig21_All,CL1635.Contig2…	CL118.Contig1_All,CL118.Contig4_All,CL118.Contig6_All,CL1187.Contig3_All,CL1223.Contig1_All,CL1223.Contig2_All,CL1223.Contig3_All,CL1255.Contig1_All,CL1255.Contig2_All,CL1255.Contig3_All,CL1279.Contig5_All,CL1340.Contig13_All,CL1354.Contig13_All,CL1392.Contig3_All,CL1392.Contig9_All,CL1399.Contig2_All,CL1426.Contig18_All,CL1449.Contig2_All,CL1509.Contig6_All,CL1525.Contig12_All,CL1535.Contig6_All…
GO:0005575		GO:0044464	cell part	264	405	669	CL1083.Contig2_All,CL1136.Contig3_All,CL1185.Contig4_All,CL1229.Contig9_All,CL1235.Contig11_All,CL1249.Contig12_All,CL1320.Contig1_All,CL1337.Contig1_All,CL1340.Contig5_All,CL136.Contig11_All,CL1369.Contig9_All,CL1387.Contig1_All,CL1392.Contig1_All,CL1426.Contig3_All,CL1484.Contig1_All,CL1524.Contig4_All,CL1525.Contig5_All,CL1552.Contig5_All,CL1562.Contig20_All,CL1605.Contig3_All,CL1635.Contig15_…	CL1045.Contig10_All,CL1081.Contig1_All,CL1090.Contig10_All,CL1111.Contig5_All,CL118.Contig1_All,CL118.Contig4_All,CL118.Contig6_All,CL1187.Contig3_All,CL1223.Contig1_All,CL1223.Contig2_All,CL1223.Contig3_All,CL1255.Contig1_All,CL1255.Contig2_All,CL1255.Contig3_All,CL1279.Contig5_All,CL1310.Contig3_All,CL1320.Contig3_All,CL1340.Contig13_All,CL1354.Contig13_All,CL1392.Contig3_All,CL1392.Contig9_All…
GO:0005575		GO:0019012	virion	0	1	1	--	CL3793.Contig9_All
GO:0005575		GO:0044423	virion part	0	1	1	--	CL3793.Contig9_All
GO:0005575		GO:0099512	supramolecular fiber	1	2	3	CL661.Contig1_All	CL8829.Contig10_All,CL8829.Contig6_All
GO:0005575		GO:0031974	membrane-enclosed lumen	14	12	26	CL2226.Contig3_All,CL261.Contig1_All,CL3242.Contig2_All,CL3242.Contig8_All,CL3483.Contig2_All,CL396.Contig18_All,CL4768.Contig3_All,CL4799.Contig2_All,CL570.Contig19_All,CL7703.Contig8_All,CL8529.Contig25_All,CL8878.Contig3_All,Unigene235_All,Unigene30155_All	CL1509.Contig6_All,CL30.Contig1_All,CL3029.Contig4_All,CL396.Contig12_All,CL7108.Contig2_All,CL7168.Contig2_All,CL8382.Contig1_All,CL8529.Contig22_All,CL8529.Contig35_All,CL8571.Contig1_All,CL8878.Contig7_All,Unigene26822_All

## Sheet: L-vs-H
GO ID (level1)	GO Term (level1)	GO ID (level2)	GO Term (level2)	number_of_out (up)	number_of_out (down)	Genes_of_out_up	Genes_of_out_down
GO:0008150	Biological Process	GO:0044699	single-organism process	400	430	CL1036.Contig4_All,CL1036.Contig6_All,CL1043.Contig2_All,CL1047.Contig3_All,CL1048.Contig12_All,CL1048.Contig6_All,CL1048.Contig8_All,CL1050.Contig5_All,CL1075.Contig3_All,CL1090.Contig11_All,CL112.Contig2_All,CL112.Contig3_All,CL114.Contig17_All,CL118.Contig8_All,CL118.Contig9_All,CL1193.Contig2_All,CL1218.Contig6_All,CL1244.Contig16_All,CL1244.Contig9_All,CL1250.Contig19_All,CL1250.Contig28_All…	CL1045.Contig10_All,CL1046.Contig3_All,CL1048.Contig10_All,CL1090.Contig10_All,CL1098.Contig3_All,CL1124.Contig3_All,CL118.Contig1_All,CL118.Contig2_All,CL118.Contig4_All,CL118.Contig5_All,CL118.Contig6_All,CL1195.Contig5_All,CL1228.Contig2_All,CL1244.Contig11_All,CL1244.Contig20_All,CL1244.Contig23_All,CL125.Contig8_All,CL1269.Contig1_All,CL1269.Contig4_All,CL1333.Contig11_All,CL1333.Contig2_All…
GO:0008150		GO:0050896	response to stimulus	103	141	CL1047.Contig3_All,CL1075.Contig3_All,CL1310.Contig4_All,CL142.Contig1_All,CL1426.Contig18_All,CL1426.Contig20_All,CL1426.Contig3_All,CL1593.Contig19_All,CL1593.Contig28_All,CL1593.Contig7_All,CL1685.Contig1_All,CL1685.Contig5_All,CL1706.Contig2_All,CL1706.Contig3_All,CL199.Contig1_All,CL207.Contig23_All,CL2137.Contig2_All,CL2137.Contig3_All,CL2222.Contig7_All,CL229.Contig5_All,CL229.Contig8_All,…	CL1024.Contig10_All,CL1269.Contig1_All,CL1269.Contig4_All,CL1333.Contig11_All,CL1333.Contig2_All,CL1333.Contig3_All,CL1402.Contig2_All,CL1426.Contig19_All,CL1426.Contig6_All,CL1461.Contig2_All,CL1517.Contig5_All,CL1552.Contig1_All,CL1605.Contig3_All,CL1629.Contig1_All,CL1629.Contig2_All,CL1685.Contig2_All,CL1692.Contig2_All,CL1748.Contig2_All,CL1752.Contig2_All,CL1828.Contig2_All,CL1828.Contig7_A…
GO:0008150		GO:0051704	multi-organism process	10	15	CL1047.Contig3_All,CL235.Contig5_All,CL4270.Contig3_All,CL4305.Contig1_All,CL4305.Contig2_All,CL5073.Contig1_All,CL6366.Contig1_All,CL7405.Contig1_All,Unigene30577_All,Unigene36446_All	CL4518.Contig17_All,CL599.Contig3_All,CL599.Contig5_All,CL6108.Contig1_All,CL6108.Contig2_All,CL6786.Contig2_All,Unigene10248_All,Unigene11745_All,Unigene18746_All,Unigene23222_All,Unigene25449_All,Unigene27008_All,Unigene27615_All,Unigene28640_All,Unigene3760_All
GO:0008150		GO:0040011	locomotion	1	0	CL7405.Contig1_All	--
GO:0008150		GO:0022414	reproductive process	12	17	CL1969.Contig15_All,CL207.Contig23_All,CL2222.Contig7_All,CL235.Contig5_All,CL4119.Contig4_All,CL6366.Contig1_All,CL644.Contig1_All,CL7405.Contig1_All,Unigene15373_All,Unigene25998_All,Unigene337_All,Unigene36314_All	CL1969.Contig10_All,CL1969.Contig20_All,CL3764.Contig4_All,CL4119.Contig1_All,CL599.Contig3_All,CL599.Contig5_All,CL6108.Contig1_All,CL6108.Contig2_All,Unigene10602_All,Unigene11745_All,Unigene18746_All,Unigene19901_All,Unigene26909_All,Unigene28640_All,Unigene28817_All,Unigene3760_All,Unigene9154_All
GO:0008150		GO:0008152	metabolic process	519	611	CL1036.Contig4_All,CL1036.Contig6_All,CL104.Contig10_All,CL104.Contig21_All,CL104.Contig31_All,CL104.Contig34_All,CL1043.Contig2_All,CL1047.Contig3_All,CL1075.Contig3_All,CL109.Contig10_All,CL1105.Contig2_All,CL1121.Contig1_All,CL114.Contig17_All,CL1143.Contig3_All,CL1143.Contig8_All,CL1193.Contig2_All,CL1244.Contig16_All,CL1244.Contig9_All,CL1250.Contig19_All,CL1250.Contig28_All,CL1264.Contig8_A…	CL104.Contig14_All,CL104.Contig1_All,CL104.Contig20_All,CL104.Contig22_All,CL104.Contig28_All,CL104.Contig37_All,CL1046.Contig3_All,CL108.Contig1_All,CL1098.Contig3_All,CL1143.Contig6_All,CL1154.Contig2_All,CL122.Contig30_All,CL1223.Contig1_All,CL1223.Contig2_All,CL1223.Contig3_All,CL1244.Contig11_All,CL1244.Contig20_All,CL1244.Contig23_All,CL1255.Contig1_All,CL1255.Contig2_All,CL1255.Contig3_All…
GO:0008150		GO:0040007	growth	4	7	CL1047.Contig3_All,CL3108.Contig9_All,CL8529.Contig11_All,CL8529.Contig25_All	CL1752.Contig2_All,CL1823.Contig5_All,CL8529.Contig13_All,CL8529.Contig21_All,CL8529.Contig3_All,Unigene19821_All,Unigene28640_All
GO:0008150		GO:0071840	cellular component organization or biogenesis	67	144	CL1168.Contig7_All,CL1331.Contig1_All,CL1400.Contig1_All,CL1716.Contig15_All,CL1878.Contig5_All,CL1901.Contig1_All,CL1901.Contig3_All,CL1987.Contig6_All,CL1987.Contig7_All,CL2081.Contig3_All,CL2269.Contig9_All,CL2449.Contig3_All,CL259.Contig39_All,CL259.Contig53_All,CL259.Contig81_All,CL2714.Contig2_All,CL30.Contig3_All,CL30.Contig8_All,CL303.Contig8_All,CL3108.Contig9_All,CL3376.Contig2_All,CL35…	CL1098.Contig3_All,CL118.Contig1_All,CL118.Contig2_All,CL118.Contig4_All,CL118.Contig5_All,CL1228.Contig2_All,CL1361.Contig1_All,CL1361.Contig2_All,CL1410.Contig2_All,CL1438.Contig3_All,CL1564.Contig1_All,CL159.Contig8_All,CL160.Contig1_All,CL160.Contig2_All,CL1631.Contig4_All,CL1727.Contig4_All,CL1752.Contig2_All,CL1823.Contig5_All,CL1915.Contig6_All,CL2215.Contig2_All,CL2215.Contig4_All,CL2215.…
GO:0008150		GO:0000003	reproduction	12	17	CL1969.Contig15_All,CL207.Contig23_All,CL2222.Contig7_All,CL235.Contig5_All,CL4119.Contig4_All,CL6366.Contig1_All,CL644.Contig1_All,CL7405.Contig1_All,Unigene15373_All,Unigene25998_All,Unigene337_All,Unigene36314_All	CL1969.Contig10_All,CL1969.Contig20_All,CL3764.Contig4_All,CL4119.Contig1_All,CL599.Contig3_All,CL599.Contig5_All,CL6108.Contig1_All,CL6108.Contig2_All,Unigene10602_All,Unigene11745_All,Unigene18746_All,Unigene19901_All,Unigene26909_All,Unigene28640_All,Unigene28817_All,Unigene3760_All,Unigene9154_All
GO:0008150		GO:0022610	biological adhesion	1	1	CL2909.Contig11_All	CL2909.Contig2_All
GO:0008150		GO:0023052	signaling	36	52	CL1047.Contig3_All,CL1075.Contig3_All,CL1593.Contig19_All,CL1593.Contig28_All,CL1593.Contig7_All,CL1685.Contig1_All,CL1685.Contig5_All,CL2137.Contig2_All,CL2137.Contig3_All,CL2407.Contig2_All,CL2531.Contig4_All,CL2607.Contig10_All,CL2765.Contig12_All,CL3642.Contig2_All,CL3642.Contig3_All,CL3642.Contig4_All,CL5913.Contig4_All,CL669.Contig18_All,CL669.Contig5_All,CL715.Contig2_All,CL7495.Contig2_Al…	CL1269.Contig1_All,CL1269.Contig4_All,CL1333.Contig11_All,CL1333.Contig2_All,CL1333.Contig3_All,CL1461.Contig2_All,CL1517.Contig5_All,CL1605.Contig3_All,CL1685.Contig2_All,CL1828.Contig2_All,CL1828.Contig7_All,CL1828.Contig8_All,CL2029.Contig2_All,CL2029.Contig4_All,CL2079.Contig1_All,CL2137.Contig5_All,CL2309.Contig11_All,CL2309.Contig7_All,CL2407.Contig4_All,CL2407.Contig9_All,CL2433.Contig4_Al…
GO:0008150		GO:0002376	immune system process	0	5	--	CL1692.Contig2_All,CL6786.Contig2_All,Unigene10248_All,Unigene27615_All,Unigene3760_All
GO:0008150		GO:0009987	cellular process	550	661	CL1036.Contig4_All,CL1036.Contig6_All,CL1043.Contig2_All,CL1047.Contig3_All,CL1048.Contig12_All,CL1075.Contig3_All,CL109.Contig10_All,CL1105.Contig2_All,CL112.Contig2_All,CL112.Contig3_All,CL1121.Contig1_All,CL114.Contig17_All,CL1143.Contig3_All,CL1143.Contig8_All,CL1168.Contig7_All,CL118.Contig8_All,CL118.Contig9_All,CL1193.Contig2_All,CL1218.Contig6_All,CL1244.Contig16_All,CL1244.Contig9_All,CL…	CL1024.Contig10_All,CL1045.Contig10_All,CL1046.Contig3_All,CL1048.Contig10_All,CL1098.Contig3_All,CL1143.Contig6_All,CL118.Contig1_All,CL118.Contig2_All,CL118.Contig4_All,CL118.Contig5_All,CL118.Contig6_All,CL122.Contig30_All,CL1223.Contig1_All,CL1223.Contig2_All,CL1223.Contig3_All,CL1228.Contig2_All,CL1244.Contig11_All,CL1244.Contig20_All,CL1244.Contig23_All,CL125.Contig8_All,CL1255.Contig1_All,…
GO:0008150		GO:0048511	rhythmic process	1	0	Unigene30682_All	--
GO:0008150		GO:0048519	negative regulation of biological process	11	14	CL2081.Contig3_All,CL3108.Contig9_All,CL644.Contig1_All,CL8815.Contig5_All,CL8835.Contig1_All,Unigene13207_All,Unigene26375_All,Unigene5542_All,Unigene5925_All,Unigene876_All,Unigene877_All	CL1605.Contig3_All,CL1739.Contig5_All,CL1857.Contig4_All,CL2739.Contig1_All,CL7650.Contig2_All,CL8550.Contig3_All,Unigene12417_All,Unigene13205_All,Unigene13210_All,Unigene19901_All,Unigene25418_All,Unigene26108_All,Unigene3760_All,Unigene9154_All
GO:0008150		GO:0032501	multicellular organismal process	18	29	CL1047.Contig3_All,CL1969.Contig15_All,CL207.Contig23_All,CL2201.Contig2_All,CL2222.Contig7_All,CL23.Contig77_All,CL235.Contig5_All,CL396.Contig18_All,CL4119.Contig4_All,CL552.Contig2_All,CL5659.Contig2_All,CL6366.Contig1_All,CL644.Contig1_All,CL7405.Contig1_All,CL8529.Contig11_All,CL8529.Contig25_All,Unigene337_All,Unigene36314_All	CL1605.Contig3_All,CL1752.Contig2_All,CL1823.Contig5_All,CL1969.Contig10_All,CL1969.Contig20_All,CL23.Contig63_All,CL3764.Contig4_All,CL396.Contig19_All,CL4119.Contig1_All,CL44.Contig5_All,CL552.Contig1_All,CL5954.Contig2_All,CL599.Contig3_All,CL599.Contig5_All,CL7650.Contig2_All,CL8374.Contig4_All,CL8529.Contig13_All,CL8529.Contig21_All,CL8529.Contig3_All,Unigene1375_All,Unigene18746_All,Unigene…
GO:0008150		GO:0051179	localization	110	123	CL1047.Contig3_All,CL1048.Contig12_All,CL1048.Contig6_All,CL1048.Contig8_All,CL1050.Contig5_All,CL1090.Contig11_All,CL118.Contig8_All,CL118.Contig9_All,CL1266.Contig6_All,CL1266.Contig9_All,CL1288.Contig1_All,CL1310.Contig4_All,CL1331.Contig1_All,CL1340.Contig15_All,CL138.Contig12_All,CL1400.Contig1_All,CL1534.Contig3_All,CL1534.Contig4_All,CL1535.Contig3_All,CL170.Contig1_All,CL1701.Contig11_All…	CL1045.Contig10_All,CL1048.Contig10_All,CL1090.Contig10_All,CL1124.Contig3_All,CL118.Contig1_All,CL118.Contig2_All,CL118.Contig4_All,CL118.Contig5_All,CL118.Contig6_All,CL1195.Contig5_All,CL125.Contig8_All,CL1340.Contig10_All,CL1340.Contig14_All,CL1509.Contig5_All,CL1590.Contig2_All,CL1593.Contig16_All,CL160.Contig1_All,CL1714.Contig2_All,CL172.Contig9_All,CL1892.Contig3_All,CL1915.Contig6_All,CL…
GO:0008150		GO:0048518	positive regulation of biological process	8	12	CL1047.Contig3_All,CL644.Contig1_All,CL762.Contig1_All,CL8566.Contig2_All,CL8815.Contig5_All,Unigene19234_All,Unigene24093_All,Unigene30406_All	CL1098.Contig3_All,CL1361.Contig1_All,CL1361.Contig2_All,CL1631.Contig4_All,CL4518.Contig17_All,CL4811.Contig1_All,CL4811.Contig2_All,CL6198.Contig1_All,CL742.Contig6_All,CL7650.Contig2_All,Unigene10248_All,Unigene3760_All
GO:0008150		GO:0032502	developmental process	19	30	CL1047.Contig3_All,CL1969.Contig15_All,CL207.Contig23_All,CL2201.Contig2_All,CL2222.Contig7_All,CL23.Contig77_All,CL396.Contig18_All,CL4119.Contig4_All,CL552.Contig2_All,CL5659.Contig2_All,CL644.Contig1_All,CL7405.Contig1_All,CL8529.Contig11_All,CL8529.Contig25_All,Unigene25998_All,Unigene31003_All,Unigene337_All,Unigene34953_All,Unigene36314_All	CL1605.Contig3_All,CL1752.Contig2_All,CL1823.Contig5_All,CL1969.Contig10_All,CL1969.Contig20_All,CL218.Contig6_All,CL23.Contig63_All,CL3764.Contig4_All,CL396.Contig19_All,CL4119.Contig1_All,CL44.Contig5_All,CL552.Contig1_All,CL5535.Contig6_All,CL5954.Contig2_All,CL7650.Contig2_All,CL8374.Contig4_All,CL8529.Contig13_All,CL8529.Contig21_All,CL8529.Contig3_All,CL890.Contig19_All,CL890.Contig60_All,U…
GO:0008150		GO:0065007	biological regulation	125	162	CL1047.Contig3_All,CL1075.Contig3_All,CL112.Contig2_All,CL112.Contig3_All,CL1218.Contig6_All,CL1244.Contig16_All,CL1244.Contig9_All,CL1340.Contig15_All,CL1593.Contig19_All,CL1593.Contig28_All,CL1593.Contig7_All,CL1685.Contig1_All,CL1685.Contig5_All,CL1764.Contig6_All,CL1878.Contig5_All,CL1884.Contig1_All,CL1884.Contig3_All,CL199.Contig1_All,CL207.Contig23_All,CL2081.Contig3_All,CL2137.Contig2_All…	CL1045.Contig10_All,CL1098.Contig3_All,CL118.Contig1_All,CL118.Contig2_All,CL118.Contig4_All,CL118.Contig5_All,CL1244.Contig11_All,CL1244.Contig20_All,CL1244.Contig23_All,CL1269.Contig1_All,CL1269.Contig4_All,CL1333.Contig11_All,CL1333.Contig2_All,CL1333.Contig3_All,CL1340.Contig10_All,CL1340.Contig14_All,CL1361.Contig1_All,CL1361.Contig2_All,CL139.Contig27_All,CL1461.Contig2_All,CL1517.Contig5_A…
GO:0008150		GO:0050789	regulation of biological process	115	137	CL1047.Contig3_All,CL1075.Contig3_All,CL112.Contig2_All,CL112.Contig3_All,CL1218.Contig6_All,CL1593.Contig19_All,CL1593.Contig28_All,CL1593.Contig7_All,CL1685.Contig1_All,CL1685.Contig5_All,CL1764.Contig6_All,CL1878.Contig5_All,CL1884.Contig1_All,CL1884.Contig3_All,CL199.Contig1_All,CL207.Contig23_All,CL2081.Contig3_All,CL2137.Contig2_All,CL2137.Contig3_All,CL229.Contig5_All,CL229.Contig8_All,CL2…	CL1098.Contig3_All,CL1269.Contig1_All,CL1269.Contig4_All,CL1333.Contig11_All,CL1333.Contig2_All,CL1333.Contig3_All,CL1361.Contig1_All,CL1361.Contig2_All,CL1461.Contig2_All,CL1517.Contig5_All,CL1605.Contig3_All,CL1607.Contig3_All,CL1631.Contig4_All,CL1685.Contig2_All,CL1739.Contig5_All,CL1752.Contig2_All,CL1828.Contig2_All,CL1828.Contig7_All,CL1828.Contig8_All,CL1857.Contig4_All,CL2029.Contig2_All…
GO:0003674	Molecular Function	GO:0005198	structural molecule activity	43	150	CL1121.Contig1_All,CL1360.Contig2_All,CL1535.Contig3_All,CL159.Contig6_All,CL1938.Contig4_All,CL1938.Contig5_All,CL1938.Contig9_All,CL2009.Contig2_All,CL2009.Contig3_All,CL2351.Contig2_All,CL2599.Contig2_All,CL3776.Contig2_All,CL4135.Contig2_All,CL4193.Contig7_All,CL4673.Contig1_All,CL5053.Contig2_All,CL5492.Contig5_All,CL629.Contig14_All,CL7168.Contig1_All,CL7671.Contig2_All,CL7691.Contig1_All,C…	CL1223.Contig1_All,CL1223.Contig2_All,CL1223.Contig3_All,CL1255.Contig1_All,CL1255.Contig2_All,CL1255.Contig3_All,CL1449.Contig1_All,CL1449.Contig2_All,CL159.Contig8_All,CL160.Contig1_All,CL160.Contig2_All,CL2261.Contig1_All,CL2869.Contig1_All,CL3029.Contig3_All,CL3029.Contig4_All,CL3101.Contig4_All,CL3103.Contig1_All,CL3103.Contig2_All,CL3646.Contig5_All,CL3912.Contig2_All,CL4109.Contig1_All,CL4…
GO:0003674		GO:0005215	transporter activity	115	125	CL1048.Contig12_All,CL1090.Contig11_All,CL118.Contig8_All,CL118.Contig9_All,CL1288.Contig1_All,CL1310.Contig4_All,CL1409.Contig1_All,CL1409.Contig8_All,CL1595.Contig1_All,CL1595.Contig5_All,CL1635.Contig23_All,CL1635.Contig25_All,CL170.Contig1_All,CL170.Contig2_All,CL1701.Contig11_All,CL1701.Contig7_All,CL1962.Contig17_All,CL2201.Contig2_All,CL2316.Contig8_All,CL2355.Contig6_All,CL26.Contig14_All…	CL1048.Contig10_All,CL1080.Contig13_All,CL1090.Contig10_All,CL118.Contig1_All,CL118.Contig2_All,CL118.Contig4_All,CL118.Contig5_All,CL118.Contig6_All,CL1509.Contig5_All,CL1635.Contig11_All,CL1635.Contig15_All,CL1635.Contig29_All,CL1635.Contig32_All,CL1635.Contig7_All,CL1915.Contig6_All,CL1961.Contig2_All,CL1962.Contig1_All,CL1962.Contig4_All,CL2023.Contig3_All,CL2316.Contig5_All,CL2323.Contig2_Al…
GO:0003674		GO:0003824	catalytic activity	754	841	CL1019.Contig20_All,CL1019.Contig24_All,CL1036.Contig4_All,CL1036.Contig6_All,CL104.Contig10_All,CL104.Contig21_All,CL104.Contig31_All,CL104.Contig34_All,CL1047.Contig3_All,CL1075.Contig3_All,CL1105.Contig2_All,CL1131.Contig11_All,CL114.Contig17_All,CL1141.Contig11_All,CL1141.Contig9_All,CL1143.Contig3_All,CL1143.Contig8_All,CL1157.Contig12_All,CL1193.Contig2_All,CL1218.Contig6_All,CL1244.Contig1…	CL104.Contig14_All,CL104.Contig1_All,CL104.Contig20_All,CL104.Contig22_All,CL104.Contig28_All,CL104.Contig37_All,CL1079.Contig7_All,CL108.Contig1_All,CL1080.Contig13_All,CL1111.Contig5_All,CL1143.Contig6_All,CL1154.Contig2_All,CL1157.Contig16_All,CL1161.Contig18_All,CL117.Contig4_All,CL1195.Contig5_All,CL122.Contig30_All,CL1244.Contig11_All,CL1244.Contig20_All,CL1244.Contig23_All,CL1248.Contig4_A…
GO:0003674		GO:0009055	electron carrier activity	21	14	CL1218.Contig6_All,CL170.Contig1_All,CL170.Contig2_All,CL1884.Contig1_All,CL1884.Contig3_All,CL3782.Contig2_All,CL7122.Contig2_All,CL7751.Contig1_All,CL8022.Contig4_All,CL8082.Contig2_All,Unigene11524_All,Unigene11834_All,Unigene14353_All,Unigene26332_All,Unigene31300_All,Unigene3318_All,Unigene3462_All,Unigene5161_All,Unigene5799_All,Unigene867_All,Unigene9216_All	CL4367.Contig4_All,CL7030.Contig1_All,CL7030.Contig2_All,CL7806.Contig2_All,Unigene11919_All,Unigene12689_All,Unigene12926_All,Unigene1396_All,Unigene14922_All,Unigene16442_All,Unigene24326_All,Unigene25973_All,Unigene29285_All,Unigene8495_All
GO:0003674		GO:0016209	antioxidant activity	11	24	CL1426.Contig18_All,CL1426.Contig20_All,CL1426.Contig3_All,CL2723.Contig1_All,CL7415.Contig1_All,CL8475.Contig1_All,Unigene22386_All,Unigene2678_All,Unigene34884_All,Unigene4662_All,Unigene5814_All	CL1426.Contig19_All,CL1426.Contig6_All,CL1629.Contig1_All,CL1629.Contig2_All,CL3024.Contig3_All,CL3558.Contig1_All,CL5131.Contig2_All,CL5491.Contig2_All,CL5939.Contig1_All,CL6175.Contig2_All,CL8324.Contig1_All,CL8324.Contig2_All,Unigene10464_All,Unigene11919_All,Unigene12026_All,Unigene12298_All,Unigene15927_All,Unigene16069_All,Unigene16541_All,Unigene1830_All,Unigene1995_All,Unigene23239_All,Un…
GO:0003674		GO:0045735	nutrient reservoir activity	2	1	CL7415.Contig1_All,Unigene34876_All	CL4886.Contig1_All
GO:0003674		GO:0004871	signal transducer activity	24	23	CL1075.Contig3_All,CL1105.Contig2_All,CL1593.Contig19_All,CL1593.Contig28_All,CL1593.Contig7_All,CL1685.Contig1_All,CL1685.Contig5_All,CL1993.Contig1_All,CL2407.Contig2_All,CL2531.Contig4_All,CL2765.Contig12_All,CL4598.Contig7_All,CL5774.Contig2_All,CL5774.Contig3_All,CL7495.Contig2_All,CL8029.Contig10_All,CL8029.Contig16_All,CL8029.Contig17_All,Unigene36314_All,Unigene4667_All,Unigene5542_All,Un…	CL1517.Contig5_All,CL1685.Contig2_All,CL1993.Contig6_All,CL2029.Contig2_All,CL2029.Contig4_All,CL2407.Contig4_All,CL2407.Contig9_All,CL2433.Contig4_All,CL2869.Contig1_All,CL2939.Contig2_All,CL3806.Contig3_All,CL4518.Contig10_All,CL4518.Contig17_All,CL4518.Contig1_All,CL6952.Contig2_All,CL8734.Contig4_All,CL916.Contig13_All,Unigene20037_All,Unigene23577_All,Unigene24187_All,Unigene25710_All,Unigen…
GO:0003674		GO:0060089	molecular transducer activity	8	10	CL2765.Contig12_All,CL7495.Contig2_All,CL8029.Contig10_All,CL8029.Contig16_All,CL8029.Contig17_All,Unigene4667_All,Unigene5542_All,Unigene5925_All	CL2433.Contig4_All,CL2869.Contig1_All,CL2939.Contig2_All,CL3806.Contig3_All,CL6952.Contig2_All,CL8734.Contig4_All,Unigene20037_All,Unigene23577_All,Unigene24187_All,Unigene28818_All
GO:0003674		GO:0001071	nucleic acid binding transcription factor activity	34	32	CL136.Contig11_All,CL1640.Contig1_All,CL23.Contig77_All,CL3384.Contig1_All,CL3985.Contig5_All,CL4106.Contig3_All,CL4782.Contig3_All,CL5731.Contig3_All,CL6455.Contig1_All,CL718.Contig10_All,CL718.Contig1_All,CL7449.Contig2_All,CL8174.Contig1_All,CL8174.Contig2_All,CL8580.Contig2_All,CL8706.Contig3_All,CL95.Contig25_All,CL95.Contig4_All,Unigene13005_All,Unigene13532_All,Unigene16605_All,Unigene2027…	CL162.Contig4_All,CL2079.Contig1_All,CL218.Contig6_All,CL23.Contig63_All,CL2764.Contig2_All,CL3118.Contig1_All,CL3985.Contig6_All,CL3985.Contig7_All,CL4504.Contig3_All,CL660.Contig2_All,CL8534.Contig5_All,CL8771.Contig6_All,CL95.Contig20_All,CL95.Contig23_All,CL95.Contig28_All,CL95.Contig34_All,CL95.Contig5_All,CL95.Contig6_All,Unigene10061_All,Unigene10248_All,Unigene11573_All,Unigene12176_All,U…
GO:0003674		GO:0098772	molecular function regulator	9	16	CL165.Contig14_All,CL1888.Contig1_All,CL2495.Contig3_All,CL5913.Contig4_All,CL8875.Contig9_All,Unigene13839_All,Unigene19234_All,Unigene876_All,Unigene877_All	CL1333.Contig11_All,CL1333.Contig2_All,CL1333.Contig3_All,CL1564.Contig1_All,CL1829.Contig3_All,CL3087.Contig4_All,CL3475.Contig3_All,CL4811.Contig1_All,CL4811.Contig2_All,CL599.Contig3_All,CL599.Contig5_All,CL781.Contig4_All,CL8875.Contig7_All,Unigene15224_All,Unigene28500_All,Unigene3776_All
GO:0003674		GO:0000988	transcription factor activity, protein binding	6	6	CL1708.Contig2_All,CL3988.Contig2_All,CL6807.Contig4_All,Unigene12980_All,Unigene13207_All,Unigene34953_All	CL218.Contig6_All,CL7803.Contig1_All,CL8550.Contig3_All,Unigene13205_All,Unigene13210_All,Unigene9154_All
GO:0003674		GO:0005488	binding	679	728	CL10.Contig3_All,CL1019.Contig20_All,CL1019.Contig24_All,CL1036.Contig4_All,CL1036.Contig6_All,CL1047.Contig3_All,CL1050.Contig5_All,CL1063.Contig7_All,CL1075.Contig3_All,CL1105.Contig2_All,CL1132.Contig7_All,CL114.Contig17_All,CL1157.Contig12_All,CL1229.Contig9_All,CL1235.Contig11_All,CL1244.Contig16_All,CL1244.Contig9_All,CL1249.Contig12_All,CL1300.Contig21_All,CL1318.Contig1_All,CL1318.Contig4…	CL1014.Contig8_All,CL1024.Contig10_All,CL1045.Contig10_All,CL1079.Contig7_All,CL1080.Contig13_All,CL1139.Contig14_All,CL1142.Contig6_All,CL1157.Contig16_All,CL1161.Contig18_All,CL1176.Contig10_All,CL1176.Contig1_All,CL1223.Contig1_All,CL1223.Contig2_All,CL1223.Contig3_All,CL1244.Contig11_All,CL1244.Contig20_All,CL1244.Contig23_All,CL1248.Contig4_All,CL1258.Contig2_All,CL1258.Contig4_All,CL129.Con…
GO:0005575	Cellular Component	GO:0005576	extracellular region	23	69	CL2449.Contig3_All,CL259.Contig39_All,CL259.Contig53_All,CL259.Contig81_All,CL4119.Contig4_All,CL7024.Contig1_All,CL7415.Contig1_All,CL75.Contig1_All,Unigene10226_All,Unigene10384_All,Unigene10504_All,Unigene13731_All,Unigene22808_All,Unigene2597_All,Unigene26320_All,Unigene2678_All,Unigene30577_All,Unigene32640_All,Unigene34836_All,Unigene34855_All,Unigene34876_All,Unigene5814_All,Unigene7000_All	CL1402.Contig2_All,CL1410.Contig2_All,CL1629.Contig1_All,CL1629.Contig2_All,CL2169.Contig12_All,CL2169.Contig18_All,CL2169.Contig3_All,CL2169.Contig9_All,CL2333.Contig2_All,CL259.Contig14_All,CL259.Contig1_All,CL259.Contig35_All,CL259.Contig73_All,CL259.Contig82_All,CL259.Contig91_All,CL3558.Contig1_All,CL394.Contig3_All,CL394.Contig4_All,CL394.Contig5_All,CL4119.Contig1_All,CL4886.Contig1_All,CL…
GO:0005575		GO:0044425	membrane part	452	532	CL1026.Contig3_All,CL1043.Contig2_All,CL1048.Contig12_All,CL1048.Contig13_All,CL1048.Contig1_All,CL1048.Contig6_All,CL1048.Contig8_All,CL1067.Contig5_All,CL1090.Contig11_All,CL1104.Contig1_All,CL1115.Contig1_All,CL118.Contig8_All,CL118.Contig9_All,CL1235.Contig11_All,CL1264.Contig8_All,CL1266.Contig6_All,CL1266.Contig9_All,CL1288.Contig1_All,CL1300.Contig21_All,CL1310.Contig4_All,CL132.Contig2_Al…	CL1048.Contig10_All,CL1048.Contig7_All,CL1057.Contig1_All,CL1080.Contig13_All,CL1090.Contig10_All,CL1102.Contig5_All,CL1119.Contig3_All,CL1124.Contig3_All,CL118.Contig1_All,CL118.Contig2_All,CL118.Contig4_All,CL118.Contig5_All,CL118.Contig6_All,CL1195.Contig5_All,CL1219.Contig7_All,CL122.Contig30_All,CL125.Contig8_All,CL1264.Contig3_All,CL1264.Contig7_All,CL1279.Contig14_All,CL1300.Contig27_All,C…
GO:0005575		GO:0016020	membrane	476	575	CL1026.Contig3_All,CL1043.Contig2_All,CL1048.Contig12_All,CL1048.Contig13_All,CL1048.Contig1_All,CL1048.Contig6_All,CL1048.Contig8_All,CL1067.Contig5_All,CL1090.Contig11_All,CL1104.Contig1_All,CL1115.Contig1_All,CL118.Contig8_All,CL118.Contig9_All,CL1235.Contig11_All,CL1264.Contig8_All,CL1266.Contig6_All,CL1266.Contig9_All,CL1288.Contig1_All,CL1300.Contig21_All,CL1310.Contig4_All,CL132.Contig2_Al…	CL1048.Contig10_All,CL1048.Contig7_All,CL1057.Contig1_All,CL1080.Contig13_All,CL1090.Contig10_All,CL1102.Contig5_All,CL1119.Contig3_All,CL1124.Contig3_All,CL118.Contig1_All,CL118.Contig2_All,CL118.Contig4_All,CL118.Contig5_All,CL118.Contig6_All,CL1195.Contig5_All,CL1219.Contig7_All,CL122.Contig30_All,CL125.Contig8_All,CL1264.Contig3_All,CL1264.Contig7_All,CL1279.Contig14_All,CL1300.Contig27_All,C…
GO:0005575		GO:0044421	extracellular region part	4	1	CL75.Contig1_All,Unigene13731_All,Unigene2678_All,Unigene5814_All	CL75.Contig4_All
GO:0005575		GO:0030054	cell junction	6	10	CL235.Contig5_All,CL4442.Contig2_All,CL8720.Contig19_All,CL8720.Contig56_All,CL8720.Contig57_All,Unigene23596_All	CL3.Contig2_All,CL3093.Contig4_All,CL719.Contig9_All,CL742.Contig6_All,CL8324.Contig1_All,CL8324.Contig2_All,CL8720.Contig36_All,CL8720.Contig50_All,Unigene23239_All,Unigene28817_All
GO:0005575		GO:0055044	symplast	6	10	CL235.Contig5_All,CL4442.Contig2_All,CL8720.Contig19_All,CL8720.Contig56_All,CL8720.Contig57_All,Unigene23596_All	CL3.Contig2_All,CL3093.Contig4_All,CL719.Contig9_All,CL742.Contig6_All,CL8324.Contig1_All,CL8324.Contig2_All,CL8720.Contig36_All,CL8720.Contig50_All,Unigene23239_All,Unigene28817_All
GO:0005575		GO:0099512	supramolecular fiber	2	15	CL519.Contig2_All,Unigene31373_All	CL1098.Contig3_All,CL1625.Contig10_All,CL1823.Contig2_All,CL1823.Contig5_All,CL3564.Contig3_All,CL4490.Contig1_All,CL4490.Contig6_All,CL6198.Contig1_All,CL8374.Contig4_All,CL8829.Contig17_All,CL8829.Contig6_All,Unigene11222_All,Unigene22003_All,Unigene22005_All,Unigene31582_All
GO:0005575		GO:0044422	organelle part	125	202	CL10.Contig3_All,CL1043.Contig2_All,CL118.Contig8_All,CL118.Contig9_All,CL1288.Contig1_All,CL1400.Contig1_All,CL1535.Contig3_All,CL170.Contig1_All,CL170.Contig2_All,CL1701.Contig11_All,CL1701.Contig7_All,CL1758.Contig10_All,CL182.Contig12_All,CL1901.Contig1_All,CL1901.Contig3_All,CL1987.Contig6_All,CL1987.Contig7_All,CL199.Contig1_All,CL2137.Contig3_All,CL2188.Contig2_All,CL2226.Contig3_All,CL244…	CL1098.Contig3_All,CL118.Contig1_All,CL118.Contig2_All,CL118.Contig4_All,CL118.Contig5_All,CL118.Contig6_All,CL1223.Contig1_All,CL1223.Contig2_All,CL1223.Contig3_All,CL1228.Contig2_All,CL1399.Contig2_All,CL1438.Contig3_All,CL1552.Contig1_All,CL159.Contig8_All,CL1590.Contig2_All,CL160.Contig1_All,CL160.Contig2_All,CL1625.Contig10_All,CL1631.Contig4_All,CL1727.Contig4_All,CL1752.Contig2_All,CL1758.…
GO:0005575		GO:0032991	macromolecular complex	119	213	CL10.Contig3_All,CL1043.Contig2_All,CL1121.Contig1_All,CL1331.Contig1_All,CL1360.Contig2_All,CL1535.Contig3_All,CL159.Contig6_All,CL170.Contig1_All,CL170.Contig2_All,CL1878.Contig5_All,CL1987.Contig6_All,CL1987.Contig7_All,CL199.Contig1_All,CL2009.Contig2_All,CL2009.Contig3_All,CL2056.Contig14_All,CL2056.Contig4_All,CL2080.Contig3_All,CL2226.Contig3_All,CL2246.Contig1_All,CL2246.Contig5_All,CL235…	CL1223.Contig1_All,CL1223.Contig2_All,CL1223.Contig3_All,CL1228.Contig2_All,CL1255.Contig1_All,CL1255.Contig2_All,CL1255.Contig3_All,CL1438.Contig3_All,CL1449.Contig1_All,CL1449.Contig2_All,CL159.Contig8_All,CL160.Contig1_All,CL160.Contig2_All,CL1625.Contig10_All,CL1631.Contig4_All,CL1727.Contig4_All,CL1892.Contig3_All,CL2056.Contig7_All,CL2261.Contig1_All,CL2506.Contig4_All,CL2827.Contig4_All,CL…
GO:0005575		GO:0043226	organelle	367	448	CL10.Contig3_All,CL1036.Contig4_All,CL1036.Contig6_All,CL1043.Contig2_All,CL1047.Contig3_All,CL1121.Contig1_All,CL1168.Contig7_All,CL118.Contig8_All,CL118.Contig9_All,CL1229.Contig9_All,CL1235.Contig11_All,CL1249.Contig12_All,CL1288.Contig1_All,CL1340.Contig15_All,CL136.Contig11_All,CL1360.Contig2_All,CL1369.Contig9_All,CL1392.Contig1_All,CL1400.Contig1_All,CL1426.Contig18_All,CL1426.Contig20_All…	CL1098.Contig3_All,CL118.Contig1_All,CL118.Contig2_All,CL118.Contig4_All,CL118.Contig5_All,CL118.Contig6_All,CL1223.Contig1_All,CL1223.Contig2_All,CL1223.Contig3_All,CL1228.Contig2_All,CL1255.Contig1_All,CL1255.Contig2_All,CL1255.Contig3_All,CL1269.Contig1_All,CL1269.Contig4_All,CL1340.Contig10_All,CL1340.Contig14_All,CL1354.Contig12_All,CL1354.Contig13_All,CL1399.Contig2_All,CL1426.Contig19_All,…
GO:0005575		GO:0019012	virion	0	2	--	CL437.Contig3_All,Unigene2466_All
GO:0005575		GO:0044423	virion part	0	2	--	CL437.Contig3_All,Unigene2466_All
GO:0005575		GO:0005623	cell	531	606	CL10.Contig3_All,CL1036.Contig4_All,CL1036.Contig6_All,CL1043.Contig2_All,CL1047.Contig3_All,CL1075.Contig3_All,CL1090.Contig11_All,CL112.Contig2_All,CL112.Contig3_All,CL1121.Contig1_All,CL114.Contig17_All,CL1168.Contig7_All,CL118.Contig8_All,CL118.Contig9_All,CL1193.Contig2_All,CL1218.Contig6_All,CL1229.Contig9_All,CL1235.Contig11_All,CL1244.Contig16_All,CL1244.Contig9_All,CL1249.Contig12_All,CL…	CL1045.Contig10_All,CL1090.Contig10_All,CL1098.Contig3_All,CL1111.Contig5_All,CL118.Contig1_All,CL118.Contig2_All,CL118.Contig4_All,CL118.Contig5_All,CL118.Contig6_All,CL1223.Contig1_All,CL1223.Contig2_All,CL1223.Contig3_All,CL1228.Contig2_All,CL1244.Contig11_All,CL1244.Contig20_All,CL1244.Contig23_All,CL1255.Contig1_All,CL1255.Contig2_All,CL1255.Contig3_All,CL1269.Contig1_All,CL1269.Contig4_All,…
GO:0005575		GO:0031974	membrane-enclosed lumen	24	23	CL1987.Contig6_All,CL1987.Contig7_All,CL2226.Contig3_All,CL2440.Contig7_All,CL2714.Contig2_All,CL30.Contig3_All,CL30.Contig8_All,CL3483.Contig2_All,CL3565.Contig3_All,CL396.Contig18_All,CL3988.Contig2_All,CL4768.Contig3_All,CL5073.Contig1_All,CL7168.Contig1_All,CL762.Contig1_All,CL7671.Contig2_All,CL8529.Contig11_All,CL8529.Contig25_All,CL8878.Contig3_All,Unigene12980_All,Unigene235_All,Unigene26…	CL1631.Contig4_All,CL2496.Contig1_All,CL3029.Contig4_All,CL3483.Contig3_All,CL3483.Contig4_All,CL3483.Contig6_All,CL396.Contig19_All,CL4600.Contig1_All,CL465.Contig6_All,CL7168.Contig2_All,CL7774.Contig1_All,CL7803.Contig1_All,CL7842.Contig1_All,CL8382.Contig1_All,CL8529.Contig13_All,CL8529.Contig21_All,CL8529.Contig3_All,CL8571.Contig1_All,CL8878.Contig9_All,Unigene1875_All,Unigene25418_All,Unig…
GO:0005575		GO:0044464	cell part	516	588	CL10.Contig3_All,CL1036.Contig4_All,CL1036.Contig6_All,CL1043.Contig2_All,CL1047.Contig3_All,CL1075.Contig3_All,CL1090.Contig11_All,CL1121.Contig1_All,CL114.Contig17_All,CL1168.Contig7_All,CL118.Contig8_All,CL118.Contig9_All,CL1193.Contig2_All,CL1229.Contig9_All,CL1235.Contig11_All,CL1249.Contig12_All,CL1288.Contig1_All,CL1310.Contig4_All,CL1320.Contig7_All,CL1331.Contig1_All,CL1340.Contig15_All,…	CL1045.Contig10_All,CL1090.Contig10_All,CL1098.Contig3_All,CL1111.Contig5_All,CL118.Contig1_All,CL118.Contig2_All,CL118.Contig4_All,CL118.Contig5_All,CL118.Contig6_All,CL1223.Contig1_All,CL1223.Contig2_All,CL1223.Contig3_All,CL1228.Contig2_All,CL1255.Contig1_All,CL1255.Contig2_All,CL1255.Contig3_All,CL1269.Contig1_All,CL1269.Contig4_All,CL1320.Contig3_All,CL1340.Contig10_All,CL1340.Contig14_All,C…
