# Supplementary material for: Transcriptome analysis and phenotyping of walnut seedling roots under nitrogen stresses
Source: Sci Rep. 2022 Jul 14;12:12066. doi: 10.1038/s41598-022-14850-2 (PMC9283388; doi:10.1038/s41598-022-14850-2)
Supplement: Supplementary file 5 — Supplementary Information 5. [file 41598_2022_14850_MOESM5_ESM.xlsx]

## Sheet: L-vs-EL
SUID	AverageShortestPathLength	BetweennessCentrality	ClosenessCentrality	ClusteringCoefficient	Degree	Eccentricity	EdgeCount	Indegree	Log2FC	name	NeighborhoodConnectivity	NumberOfDirectedEdges	NumberOfUndirectedEdges	Outdegree	PartnerOfMultiEdgedNodePairs	Radiality	selected	SelfLoops	shape	shared name	Stress	TopologicalCoefficient
93	2.5625	0	0.390244	1	3	5	3	0	-2.19322	Unigene8385_All	5	3	0	3	0	0.6875	FALSE	0	S	Unigene8385_All	0	0.555556
116	4.52542	0.0985848	0.220974	0.4	6	11	6	4	3.14314	Unigene8160_All	6.5	6	0	2	0	0.748184	FALSE	0	I	Unigene8160_All	2366	0.40625
84	1	0	1	1	2	1	2	1	2.51425	Unigene7489_All	2	2	0	1	0	1	FALSE	0	I	Unigene7489_All	0	1
72	5.71186	0	0.175074	0	1	9	1	1	2.45313	Unigene6962_All	3	1	0	0	0	0.663438	FALSE	0	I	Unigene6962_All	0	0
76	6.25424	0.028833	0.159892	0.5	4	11	4	3	2.18294	Unigene6821_All	3.5	4	0	1	0	0.624697	FALSE	0	I	Unigene6821_All	606	0.583333
162	1.5	0.123287	0.666667	0.638889	9	3	9	1	-9.66605	Unigene5934_All	7	9	0	8	0	0.9	FALSE	0	S	Unigene5934_All	166	0.466667
94	4.72881	0.0338983	0.21147	0.333333	3	8	3	2	4.12849	Unigene4961_All	2.66667	3	0	1	0	0.733656	FALSE	0	I	Unigene4961_All	332	0.466667
160	3.45763	0.183144	0.289216	0.509091	11	9	11	1	-4.9085	Unigene4508_All	9.18182	11	0	10	0	0.824455	FALSE	0	S	Unigene4508_All	3430	0.367273
119	4.01695	0.0268002	0.248945	0.571429	8	10	8	5	3.43983	Unigene4129_All	8.25	8	0	3	0	0.784504	FALSE	0	I	Unigene4129_All	722	0.392857
88	5.45763	0.0338983	0.18323	0.333333	3	12	3	1	2.35588	Unigene4109_All	3	3	0	2	0	0.681598	FALSE	0	I	Unigene4109_All	790	0.444444
77	5.47458	0.308591	0.182663	0.333333	3	10	3	3	5.03373	Unigene3860_All	4	3	0	0	0	0.680387	FALSE	0	I	Unigene3860_All	5100	0.52381
101	1	0	1	1	3	1	3	2	4.90527	Unigene3828_All	3	3	0	1	0	1	FALSE	0	I	Unigene3828_All	0	1
90	1	0	1	1	4	1	4	3	6.14138	Unigene3604_All	4	4	0	1	0	1	FALSE	0	I	Unigene3604_All	0	1
147	4.74576	0	0.210714	1	2	8	2	1	2.08061	Unigene35101_All	4	2	0	1	0	0.732446	FALSE	0	S	Unigene35101_All	0	0.666667
106	1.66667	0	0.6	1	2	2	2	0	-3.26956	Unigene3118_All	4.5	2	0	2	0	0.666667	FALSE	0	S	Unigene3118_All	0	0.75
130	2.0625	0	0.484848	1	4	4	4	2	-5.39807	Unigene29134_All	8.5	4	0	2	0	0.7875	FALSE	0	I	Unigene29134_All	0	0.708333
81	7.08475	0	0.141148	0	1	14	1	0	-2.24805	Unigene29105_All	3	1	0	1	0	0.565375	FALSE	0	S	Unigene29105_All	0	0
139	4.81356	0	0.207746	1	2	10	2	1	-2.97757	Unigene27769_All	4.5	2	0	1	0	0.727603	FALSE	0	I	Unigene27769_All	0	0.642857
125	7.76271	0.0063121	0.128821	0.933333	6	13	6	1	4.71223	Unigene2767_All	6.16667	6	0	5	0	0.516949	FALSE	0	I	Unigene2767_All	316	0.685185
122	1.5625	0.0937033	0.64	0.714286	8	3	8	5	-3.70349	Unigene27200_All	7.5	8	0	3	0	0.8875	FALSE	0	N	Unigene27200_All	136	0.5
124	1.6875	0.213606	0.592593	0.535714	8	3	8	7	-4.62548	Unigene26997_All	6.625	8	0	1	0	0.8625	FALSE	0	N	Unigene26997_All	262	0.509615
102	1	0	1	1	3	1	3	1	4.60449	Unigene22022_All	3	3	0	2	0	1	FALSE	0	I	Unigene22022_All	0	1
148	5.22034	0	0.191558	1	3	12	3	1	-2.01885	Unigene20792_All	5	3	0	2	0	0.698547	FALSE	0	S	Unigene20792_All	0	0.625
109	6.0678	0.00175336	0.164804	0.666667	3	13	3	3	-6.21045	Unigene2028_All	4.33333	3	0	0	0	0.638015	FALSE	0	N	Unigene2028_All	12	0.619048
134	6.88136	0.186051	0.14532	0.428571	8	12	8	0	2.0273	Unigene19778_All	5.125	8	0	8	0	0.579903	FALSE	0	S	Unigene19778_All	3142	0.465909
156	3.71186	0.231628	0.269406	0.464286	8	10	8	3	2.7202	Unigene17576_All	8.75	8	0	5	0	0.806295	FALSE	0	S	Unigene17576_All	3308	0.336538
159	1.6875	0.161394	0.592593	0.571429	8	3	8	2	-5.58051	Unigene14107_All	7	8	0	6	0	0.8625	FALSE	0	S	Unigene14107_All	234	0.538462
99	1.75	0.329167	0.571429	0.444444	9	4	9	6	-2.27082	Unigene1289_All	5.66667	9	0	3	0	0.85	FALSE	0	N	Unigene1289_All	304	0.472222
96	2.25	0.0492402	0.444444	0.7	5	4	5	5	-2.35616	Unigene12341_All	5.6	5	0	0	0	0.75	FALSE	0	N	Unigene12341_All	106	0.56
74	1	0	1	0	1	1	1	1	2.55035	CL896.Contig2_All	1	1	0	0	0	1	FALSE	0	I	CL896.Contig2_All	0	0
150	5.16949	0.0791934	0.193443	0.5	5	12	5	0	-8.65251	CL8651.Contig7_All	3.8	5	0	5	0	0.702179	FALSE	0	S	CL8651.Contig7_All	1146	0.422222
164	1.33333	0.0222222	0.75	0.833333	4	2	4	1	-7.69172	CL8550.Contig2_All	4.25	4	0	3	0	0.833333	FALSE	0	S	CL8550.Contig2_All	2	0.708333
78	6.44068	0	0.155263	0	1	13	1	0	3.2946	CL8335.Contig6_All	2	1	0	1	0	0.61138	FALSE	0	S	CL8335.Contig6_All	0	0
163	1.6875	0.0388901	0.592593	0.761905	7	3	7	0	-2.41612	CL8283.Contig4_All	7.42857	7	0	7	0	0.8625	FALSE	0	S	CL8283.Contig4_All	64	0.530612
166	3.79661	0.457627	0.263393	0.2	5	7	5	1	8.41118	CL8029.Contig26_All	4	5	0	4	0	0.800242	FALSE	0	S	CL8029.Contig26_All	6990	0.253333
82	6.44068	0	0.155263	0	1	13	1	0	4.81746	CL7252.Contig2_All	3	1	0	1	0	0.61138	FALSE	0	I	CL7252.Contig2_All	0	0
167	4.08475	0.0338983	0.244813	0.333333	3	8	3	0	2.0806	CL7114.Contig1_All	5	3	0	3	0	0.779661	FALSE	0	S	CL7114.Contig1_All	332	0.388889
100	2	0	0.5	1	5	4	5	2	-2.31458	CL638.Contig4_All	8.4	5	0	3	0	0.8	FALSE	0	I	CL638.Contig4_All	0	0.7
103	1	0	1	1	3	1	3	3	5.07218	CL638.Contig12_All	3	3	0	0	0	1	FALSE	0	I	CL638.Contig12_All	0	1
86	5.47458	0	0.182663	1	2	12	2	2	3.90495	CL638.Contig10_All	4.5	2	0	0	0	0.680387	FALSE	0	I	CL638.Contig10_All	0	0.642857
161	3.77966	0.0772382	0.264574	0.472727	11	10	11	0	2.32135	CL6197.Contig6_All	8.54545	11	0	11	0	0.801453	FALSE	0	S	CL6197.Contig6_All	1856	0.356061
168	6.11864	0.0338983	0.163435	0	2	13	2	1	-4.0539	CL6197.Contig1_All	3	2	0	1	0	0.634383	FALSE	0	S	CL6197.Contig1_All	392	0.5
138	4.30508	0.368206	0.232283	0.333333	3	8	3	1	2.14122	CL614.Contig22_All	3.33333	3	0	2	0	0.763923	FALSE	0	S	CL614.Contig22_All	5880	0.428571
157	3.44068	0.10345	0.29064	0.509091	11	9	11	4	2.18604	CL614.Contig21_All	8.63636	11	0	7	0	0.825666	FALSE	0	S	CL614.Contig21_All	1708	0.332168
155	4.33898	0.00671472	0.230469	0.666667	3	10	3	0	-11.5992	CL5779.Contig6_All	7.33333	3	0	3	0	0.761501	FALSE	0	S	CL5779.Contig6_All	104	0.52381
131	6.98305	0.00136372	0.143204	0.666667	3	12	3	1	5.26691	CL484.Contig4_All	5.66667	3	0	2	0	0.572639	FALSE	0	I	CL484.Contig4_All	22	0.566667
110	7.76271	0.0063121	0.128821	0.933333	6	13	6	5	6.79793	CL4522.Contig5_All	6.16667	6	0	1	0	0.516949	FALSE	0	I	CL4522.Contig5_All	316	0.685185
107	1	0.388889	1	0.466667	6	1	6	6	-3.37754	CL4522.Contig4_All	3.33333	6	0	0	0	1	FALSE	0	I	CL4522.Contig4_All	16	0.555556
118	4.0678	0.0260959	0.245833	0.714286	7	10	7	6	-2.76554	CL415.Contig8_All	9.57143	7	0	1	0	0.780872	FALSE	0	N	CL415.Contig8_All	824	0.455782
121	1.5	0.123287	0.666667	0.638889	9	3	9	7	-13.4665	CL415.Contig24_All	7	9	0	2	0	0.9	FALSE	0	N	CL415.Contig24_All	166	0.466667
97	3.84746	0.0666277	0.259912	0.52381	7	9	7	6	-3.77832	CL415.Contig20_All	7.85714	7	0	1	0	0.79661	FALSE	0	N	CL415.Contig20_All	552	0.413534
98	3.64407	0.0474748	0.274419	0.527273	11	9	11	11	-2.17587	CL415.Contig17_All	8.72727	11	0	0	0	0.811138	FALSE	0	N	CL415.Contig17_All	1046	0.363636
120	1.9375	0	0.516129	1	5	3	5	4	-3.46868	CL415.Contig11_All	8.4	5	0	1	0	0.8125	FALSE	0	N	CL415.Contig11_All	0	0.7
132	6.13559	0.230664	0.162983	0.5	5	11	5	3	2.90814	CL4119.Contig4_All	4.2	5	0	2	0	0.633172	FALSE	0	I	CL4119.Contig4_All	3950	0.381818
126	2.25	0.0492402	0.444444	0.7	5	4	5	1	-6.15451	CL4119.Contig1_All	5.6	5	0	4	0	0.75	FALSE	0	I	CL4119.Contig1_All	106	0.56
154	5.08475	0	0.196667	1	2	11	2	1	-4.01776	CL404.Contig6_All	5	2	0	1	0	0.708232	FALSE	0	S	CL404.Contig6_All	0	0.714286
114	8.67797	0	0.115234	1	5	14	5	5	2.96169	CL3977.Contig5_All	6	5	0	0	0	0.451574	FALSE	0	N	CL3977.Contig5_All	0	1
83	4.69492	0	0.212996	1	2	11	2	2	-2.66334	CL39.Contig9_All	6.5	2	0	0	0	0.736077	FALSE	0	I	CL39.Contig9_All	0	0.65
169	7.10169	0	0.140811	0	1	14	1	0	-9.07273	CL3266.Contig7_All	2	1	0	1	0	0.564165	FALSE	0	S	CL3266.Contig7_All	0	0
158	4.15254	0.0152396	0.240816	0.5	5	10	5	0	-2.35594	CL3266.Contig1_All	6.8	5	0	5	0	0.774818	FALSE	0	S	CL3266.Contig1_All	176	0.453333
85	1	0	1	1	2	1	2	0	9.68249	CL316.Contig9_All	2	2	0	2	0	1	FALSE	0	I	CL316.Contig9_All	0	1
89	5.0678	0	0.197324	0	1	9	1	1	-2.81186	CL2955.Contig5_All	3	1	0	0	0	0.709443	FALSE	0	N	CL2955.Contig5_All	0	0
140	4.81356	0	0.207746	1	2	10	2	0	-2.25781	CL2899.Contig3_All	4.5	2	0	2	0	0.727603	FALSE	0	S	CL2899.Contig3_All	0	0.642857
165	1.33333	0.0222222	0.75	0.833333	4	2	4	0	-8.8894	CL2373.Contig2_All	4.25	4	0	4	0	0.833333	FALSE	0	S	CL2373.Contig2_All	2	0.708333
143	4.50847	0.0666277	0.221805	0.333333	3	11	3	0	-2.79558	CL2256.Contig10_All	6	3	0	3	0	0.749395	FALSE	0	S	CL2256.Contig10_All	716	0.472222
112	7.76271	0.0063121	0.128821	0.933333	6	13	6	3	7.48789	CL219.Contig7_All	6.16667	6	0	3	0	0.516949	FALSE	0	I	CL219.Contig7_All	316	0.685185
111	7.76271	0.0063121	0.128821	0.933333	6	13	6	4	8.59958	CL219.Contig3_All	6.16667	6	0	2	0	0.516949	FALSE	0	I	CL219.Contig3_All	316	0.685185
115	5.16949	0.0821157	0.193443	0.4	5	12	5	4	-8.27107	CL219.Contig20_All	3.6	5	0	1	0	0.702179	FALSE	0	I	CL219.Contig20_All	1158	0.425
123	2.375	0.0181863	0.421053	0.833333	4	4	4	1	-6.32185	CL219.Contig2_All	5.25	4	0	3	0	0.725	FALSE	0	I	CL219.Contig2_All	44	0.583333
108	6.10169	0.0338983	0.163889	0.333333	3	13	3	2	-4.56132	CL207.Contig7_All	3	3	0	1	0	0.635593	FALSE	0	I	CL207.Contig7_All	394	0.533333
95	3.0625	0	0.326531	1	3	5	3	2	-9.29796	CL207.Contig30_All	4.66667	3	0	1	0	0.5875	FALSE	0	I	CL207.Contig30_All	0	0.933333
91	2.5625	0	0.390244	1	3	5	3	1	-6.4166	CL207.Contig3_All	5	3	0	2	0	0.6875	FALSE	0	I	CL207.Contig3_All	0	0.555556
80	1	0	1	1	2	1	2	2	7.6457	CL207.Contig23_All	2	2	0	0	0	1	FALSE	0	I	CL207.Contig23_All	0	1
79	5.45763	0.0338983	0.18323	0	2	12	2	2	2.04317	CL207.Contig21_All	2	2	0	0	0	0.681598	FALSE	0	I	CL207.Contig21_All	360	0.5
135	3.45763	0.46835	0.289216	0.472222	9	8	9	4	4.9574	CL1764.Contig6_All	8.22222	9	0	5	0	0.824455	FALSE	0	S	CL1764.Contig6_All	7600	0.328889
92	2.5625	0	0.390244	1	3	5	3	3	-7.29659	CL1655.Contig9_All	5	3	0	0	0	0.6875	FALSE	0	N	CL1655.Contig9_All	0	0.555556
151	1	0	1	1	4	1	4	1	6.49802	CL1636.Contig8_All	4	4	0	3	0	1	FALSE	0	I	CL1636.Contig8_All	0	1
137	5.0678	0	0.197324	1	2	9	2	2	10.3904	CL1636.Contig5_All	3	2	0	0	0	0.709443	FALSE	0	I	CL1636.Contig5_All	0	0.75
128	4.11864	0.0295562	0.242798	0.52381	7	10	7	3	-10.81	CL1636.Contig32_All	7.85714	7	0	4	0	0.77724	FALSE	0	I	CL1636.Contig32_All	384	0.413534
142	3.89831	0.0574156	0.256522	0.464286	8	10	8	5	9.49265	CL1636.Contig31_All	7.25	8	0	3	0	0.792978	FALSE	0	I	CL1636.Contig31_All	896	0.345238
145	3.83051	0.00383652	0.261062	0.809524	7	9	7	2	2.81711	CL1636.Contig30_All	9.14286	7	0	5	0	0.797821	FALSE	0	I	CL1636.Contig30_All	80	0.457143
141	4.64407	0	0.215328	1	3	11	3	1	2.25018	CL1636.Contig3_All	9	3	0	2	0	0.739709	FALSE	0	I	CL1636.Contig3_All	0	0.692308
127	1.5	0	0.666667	1	3	2	3	2	-2.34334	CL1636.Contig29_All	4.66667	3	0	1	0	0.75	FALSE	0	I	CL1636.Contig29_All	0	0.777778
144	3.89831	0.0141331	0.256522	0.733333	6	9	6	4	3.56455	CL1636.Contig23_All	8.33333	6	0	2	0	0.792978	FALSE	0	I	CL1636.Contig23_All	182	0.490196
153	1	0	1	1	4	1	4	0	4.57889	CL1636.Contig19_All	4	4	0	4	0	1	FALSE	0	I	CL1636.Contig19_All	0	1
75	1	0	1	0	1	1	1	0	9.0753	CL1636.Contig15_All	1	1	0	1	0	1	FALSE	0	I	CL1636.Contig15_All	0	0
152	1	0	1	1	4	1	4	2	8.63013	CL1636.Contig13_All	4	4	0	2	0	1	FALSE	0	I	CL1636.Contig13_All	0	1
129	1.33333	0.0666667	0.75	0.666667	4	2	4	2	-3.53862	CL1636.Contig11_All	4.25	4	0	2	0	0.833333	FALSE	0	I	CL1636.Contig11_All	4	0.708333
146	4.0339	0.00899782	0.247899	0.571429	7	10	7	4	9.63685	CL1636.Contig1_All	8.71429	7	0	3	0	0.783293	FALSE	0	I	CL1636.Contig1_All	146	0.458647
133	6.98305	0.00136372	0.143204	0.666667	3	12	3	1	2.62087	CL1593.Contig8_All	5.66667	3	0	2	0	0.572639	FALSE	0	S	CL1593.Contig8_All	22	0.566667
113	7.76271	0.0063121	0.128821	0.933333	6	13	6	2	6.31351	CL1544.Contig7_All	6.16667	6	0	4	0	0.516949	FALSE	0	I	CL1544.Contig7_All	316	0.685185
104	1	0	1	1	3	1	3	0	5.27852	CL1544.Contig6_All	3	3	0	3	0	1	FALSE	0	I	CL1544.Contig6_All	0	1
149	4.35593	0.238457	0.229572	0.4	5	11	5	3	-7.29054	CL142.Contig1_All	5.8	5	0	2	0	0.760291	FALSE	0	S	CL142.Contig1_All	3366	0.341176
73	1	0	1	1	4	1	4	4	3.9368	CL1369.Contig5_All	4	4	0	0	0	1	FALSE	0	I	CL1369.Contig5_All	0	1
136	4.86441	0.329632	0.205575	0.333333	3	9	3	1	5.91377	CL1235.Contig11_All	2.66667	3	0	2	0	0.723971	FALSE	0	S	CL1235.Contig11_All	5364	0.466667
117	3.40678	0.164301	0.293532	0.423077	13	9	13	10	-7.00145	CL1179.Contig7_All	8.23077	13	0	3	0	0.828087	FALSE	0	I	CL1179.Contig7_All	2738	0.316568
87	3.81356	0.103901	0.262222	0.321429	8	10	8	7	3.08383	CL1179.Contig6_All	7.125	8	0	1	0	0.799031	FALSE	0	I	CL1179.Contig6_All	1378	0.309783
105	1.5	0.0333333	0.666667	0.666667	3	2	3	2	-7.53414	CL1179.Contig2_All	4	3	0	1	0	0.75	FALSE	0	I	CL1179.Contig2_All	2	0.666667

## Sheet: L-vs-H
SUID	AverageShortestPathLength	BetweennessCentrality	ClosenessCentrality	ClusteringCoefficient	Degree	Eccentricity	EdgeCount	Indegree	IsSingleNode	Log2FC	name	NeighborhoodConnectivity	NumberOfDirectedEdges	NumberOfUndirectedEdges	Outdegree	PartnerOfMultiEdgedNodePairs	Radiality	selected	SelfLoops	shape	shared name	Stress	TopologicalCoefficient
515	5.21081	0.0138206	0.191909	0.6133	29	10	29	29	FALSE	4.04236	Unigene35258_All	20.3793	29	0	0	0	0.617199	FALSE	0	N	Unigene35258_All	107246	0.536298
589	5.21081	0.0151845	0.191909	0.625616	29	10	29	11	FALSE	2.26557	CL715.Contig2_All	20.5172	29	0	18	0	0.617199	FALSE	0	S	CL715.Contig2_All	104208	0.539927
592	5.21622	0.0138226	0.19171	0.603448	29	10	29	6	FALSE	3.67771	Unigene24743_All	20.2414	29	0	23	0	0.616708	FALSE	0	S	Unigene24743_All	118734	0.547064
530	5.21081	0.0109563	0.191909	0.568783	28	10	28	23	FALSE	2.48939	CL3614.Contig2_All	19.6071	28	0	5	0	0.617199	FALSE	0	N	CL3614.Contig2_All	90582	0.502747
587	5.21622	0.0148277	0.19171	0.642857	28	10	28	12	FALSE	2.07038	CL1179.Contig12_All	20.7143	28	0	16	0	0.616708	FALSE	0	I	CL1179.Contig12_All	103976	0.545113
517	5.34595	0.0108519	0.187058	0.695157	27	10	27	23	FALSE	2.71098	CL3614.Contig1_All	21.3704	27	0	4	0	0.604914	FALSE	0	N	CL3614.Contig1_All	69424	0.577578
615	5.35135	0.00662331	0.186869	0.713846	26	10	26	1	FALSE	4.68379	CL2897.Contig16_All	21.7308	26	0	25	0	0.604423	FALSE	0	S	CL2897.Contig16_All	60184	0.587318
583	5.36757	0.00375323	0.186304	0.802372	23	10	23	17	FALSE	2.02071	CL765.Contig2_All	22.1739	23	0	6	0	0.602948	FALSE	0	N	CL765.Contig2_All	23858	0.599295
584	5.37297	0.00366899	0.186117	0.794466	23	10	23	15	FALSE	2.58293	Unigene36626_All	22.3478	23	0	8	0	0.602457	FALSE	0	I	Unigene36626_All	23496	0.620773
516	5.37297	0.00360217	0.186117	0.848485	22	10	22	20	FALSE	2.99073	CL3614.Contig3_All	22.5909	22	0	2	0	0.602457	FALSE	0	N	CL3614.Contig3_All	23750	0.610565
520	4.57297	0.0586979	0.218676	0.606061	22	9	22	21	FALSE	3.25357	CL1093.Contig1_All	19.4091	22	0	1	0	0.675184	FALSE	0	N	CL1093.Contig1_All	224174	0.462121
604	5.24324	0.00636898	0.190722	0.658009	22	10	22	2	FALSE	2.12003	CL5703.Contig9_All	21	22	0	20	0	0.614251	FALSE	0	S	CL5703.Contig9_All	44022	0.538462
616	6.04865	0.00051481	0.165326	0.813853	22	11	22	0	FALSE	2.90496	CL2897.Contig9_All	21.9091	22	0	22	0	0.541032	FALSE	0	S	CL2897.Contig9_All	880	0.608586
588	6.05405	0.00026944	0.165179	0.890476	21	11	21	10	FALSE	3.17829	CL4119.Contig4_All	22.6667	21	0	11	0	0.540541	FALSE	0	I	CL4119.Contig4_All	994	0.62963
590	6.05405	0.00026944	0.165179	0.890476	21	11	21	8	FALSE	2.24589	Unigene35655_All	22.6667	21	0	13	0	0.540541	FALSE	0	S	Unigene35655_All	994	0.62963
591	6.05405	0.00026944	0.165179	0.890476	21	11	21	7	FALSE	2.16789	Unigene35635_All	22.6667	21	0	14	0	0.540541	FALSE	0	S	Unigene35635_All	994	0.62963
593	6.05405	0.00026944	0.165179	0.890476	21	11	21	5	FALSE	3.01313	Unigene12579_All	22.6667	21	0	16	0	0.540541	FALSE	0	S	Unigene12579_All	994	0.62963
534	4.58378	0.0444903	0.21816	0.605263	20	9	20	10	FALSE	4.8905	CL1179.Contig6_All	19.45	20	0	10	0	0.674201	FALSE	0	I	CL1179.Contig6_All	190174	0.463095
535	5.26486	0.00084368	0.189938	0.701754	19	10	19	8	FALSE	3.12747	Unigene35803_All	20.3684	19	0	11	0	0.612285	FALSE	0	I	Unigene35803_All	638	0.536011
548	3.55676	0.0600834	0.281155	0.426901	19	7	19	4	FALSE	2.40531	CL7771.Contig4_All	12.0526	19	0	15	0	0.767568	FALSE	0	S	CL7771.Contig4_All	140878	0.251096
582	6.06486	0.00014454	0.164884	0.94152	19	11	19	15	FALSE	9.65889	CL765.Contig1_All	22.5263	19	0	4	0	0.539558	FALSE	0	N	CL765.Contig1_All	622	0.625731
585	6.06486	0.00014454	0.164884	0.94152	19	11	19	12	FALSE	9.10618	Unigene3604_All	22.5263	19	0	7	0	0.539558	FALSE	0	I	Unigene3604_All	622	0.625731
594	6.06486	0.00014454	0.164884	0.94152	19	11	19	16	FALSE	5.8242	CL3977.Contig5_All	22.5263	19	0	3	0	0.539558	FALSE	0	N	CL3977.Contig5_All	622	0.625731
552	4.48649	0.024416	0.222892	0.496732	18	8	18	10	FALSE	-6.56581	CL4119.Contig1_All	12.6667	18	0	8	0	0.683047	FALSE	0	I	CL4119.Contig1_All	87610	0.361905
601	6.08108	0.00011129	0.164444	0.954248	18	11	18	3	FALSE	3.25105	CL3907.Contig16_All	22.2222	18	0	15	0	0.538084	FALSE	0	S	CL3907.Contig16_All	534	0.653595
498	4.57838	0.0142685	0.218418	0.551471	17	8	17	15	FALSE	-2.67131	Unigene12341_All	13.2353	17	0	2	0	0.674693	FALSE	0	N	Unigene12341_All	58072	0.40107
531	4.62162	0.0324557	0.216374	0.713235	17	9	17	10	FALSE	2.58905	Unigene17681_All	20.1176	17	0	7	0	0.670762	FALSE	0	N	Unigene17681_All	160930	0.502941
541	3.56216	0.0493999	0.280728	0.455882	17	7	17	9	FALSE	-2.58261	CL1828.Contig8_All	13	17	0	8	0	0.767076	FALSE	0	S	CL1828.Contig8_All	159848	0.282609
547	3.87568	0.0605694	0.25802	0.382353	17	8	17	7	FALSE	-2.00469	CL8743.Contig2_All	11.1765	17	0	10	0	0.738575	FALSE	0	S	CL8743.Contig2_All	70678	0.272597
586	5.5027	0.00368474	0.181729	0.794118	17	10	17	10	FALSE	3.84138	CL1636.Contig23_All	20.4706	17	0	7	0	0.590663	FALSE	0	I	CL1636.Contig23_All	14636	0.620321
543	3.41081	0.17313	0.293185	0.483333	16	7	16	8	FALSE	5.17878	CL312.Contig8_All	12.625	16	0	8	0	0.780835	FALSE	0	S	CL312.Contig8_All	522264	0.268617
597	5.41081	0.00109213	0.184815	0.733333	16	10	16	2	FALSE	2.05397	CL5731.Contig3_All	21.3125	16	0	14	0	0.599017	FALSE	0	S	CL5731.Contig3_All	11088	0.592014
489	3.38919	0.191169	0.295056	0.419048	15	7	15	14	FALSE	-2.5785	CL3697.Contig3_All	12.6667	15	0	1	0	0.782801	FALSE	0	I	CL3697.Contig3_All	470166	0.24359
502	3.76757	0.0409142	0.265423	0.504762	15	8	15	15	FALSE	2.64182	Unigene23642_All	12.6667	15	0	0	0	0.748403	FALSE	0	N	Unigene23642_All	68862	0.286364
555	4.20541	0.0210029	0.237789	0.561905	15	8	15	1	FALSE	-2.24701	CL8771.Contig6_All	12.4667	15	0	14	0	0.7086	FALSE	0	S	CL8771.Contig6_All	37872	0.366667
492	4.78919	0.00817983	0.208804	0.626374	14	9	14	14	FALSE	-2.50018	CL8412.Contig2_All	13.4286	14	0	0	0	0.655528	FALSE	0	N	CL8412.Contig2_All	25510	0.43318
496	3.88649	0.0378095	0.257302	0.527473	14	7	14	6	FALSE	-2.10659	CL1410.Contig2_All	13.5	14	0	8	0	0.737592	FALSE	0	S	CL1410.Contig2_All	93594	0.313953
497	4.06486	0.0390572	0.246011	0.56044	14	8	14	3	FALSE	-2.63834	Unigene16764_All	12.3571	14	0	11	0	0.721376	FALSE	0	S	Unigene16764_All	77672	0.353061
518	4.7027	0.0270731	0.212644	0.703297	14	9	14	9	FALSE	4.01347	CL1179.Contig8_All	19.8571	14	0	5	0	0.663391	FALSE	0	I	CL1179.Contig8_All	85788	0.472789
546	3.51892	0.024242	0.284178	0.56044	14	7	14	5	FALSE	-2.35729	Unigene4957_All	13.8571	14	0	9	0	0.771007	FALSE	0	S	Unigene4957_All	57464	0.301242
550	3.95676	0.00398106	0.252732	0.626374	14	8	14	13	FALSE	-2.10566	CL415.Contig17_All	13.4286	14	0	1	0	0.731204	FALSE	0	N	CL415.Contig17_All	5960	0.353383
551	3.55676	0.069625	0.281155	0.604396	14	7	14	0	FALSE	-2.15906	CL2940.Contig1_All	13.7143	14	0	14	0	0.767568	FALSE	0	S	CL2940.Contig1_All	253268	0.291793
554	4.59459	0.00544187	0.217647	0.615385	14	8	14	1	FALSE	-2.2295	Unigene16011_All	12.0714	14	0	13	0	0.673219	FALSE	0	S	Unigene16011_All	10370	0.416256
569	4.8	0.00805342	0.208333	0.593407	14	9	14	4	FALSE	-2.22746	CL2054.Contig2_All	12.3571	14	0	10	0	0.654545	FALSE	0	S	CL2054.Contig2_All	21330	0.411905
572	4.80541	0.0216418	0.208099	0.571429	14	9	14	2	FALSE	-4.3591	CL8651.Contig6_All	11.8571	14	0	12	0	0.654054	FALSE	0	S	CL8651.Contig6_All	76064	0.408867
574	4.80541	0.02229	0.208099	0.549451	14	9	14	10	FALSE	-2.46954	CL4123.Contig2_All	11	14	0	4	0	0.654054	FALSE	0	N	CL4123.Contig2_All	72424	0.37931
532	5.43243	0.00091644	0.18408	0.794872	13	10	13	6	FALSE	9.36341	CL219.Contig7_All	20.6923	13	0	7	0	0.597052	FALSE	0	I	CL219.Contig7_All	11018	0.591209
537	4.65405	0.0126831	0.214866	0.74359	13	9	13	11	FALSE	2.80532	CL1263.Contig1_All	17.7692	13	0	2	0	0.667813	FALSE	0	N	CL1263.Contig1_All	66584	0.467611
544	3.52432	0.0507909	0.283742	0.538462	13	7	13	6	FALSE	-2.94037	Unigene22241_All	14	13	0	7	0	0.770516	FALSE	0	S	Unigene22241_All	48724	0.296236
553	4.79459	0.00623635	0.208568	0.641026	13	9	13	4	FALSE	-3.9791	CL2011.Contig3_All	12.2308	13	0	9	0	0.655037	FALSE	0	S	CL2011.Contig3_All	9990	0.452991
575	5.31351	0.00384304	0.188199	0.615385	13	9	13	0	FALSE	-4.27508	CL2980.Contig1_All	12.0769	13	0	13	0	0.607862	FALSE	0	S	CL2980.Contig1_All	13698	0.447293
602	6.27568	0	0.159345	1	13	11	13	1	FALSE	2.03076	CL3907.Contig10_All	21.2308	13	0	12	0	0.520393	FALSE	0	S	CL3907.Contig10_All	0	0.786325
617	3.61622	0.040006	0.276532	0.525641	13	7	13	0	FALSE	-2.0873	CL2359.Contig3_All	13.2308	13	0	13	0	0.762162	FALSE	0	S	CL2359.Contig3_All	86014	0.300699
490	3.61622	0.0454131	0.276532	0.454545	12	6	12	7	FALSE	-2.13712	Unigene36764_All	11.1667	12	0	5	0	0.762162	FALSE	0	S	Unigene36764_All	102130	0.279167
494	4.62162	0.00256409	0.216374	0.681818	12	8	12	8	FALSE	-2.38314	Unigene11696_All	12.25	12	0	4	0	0.670762	FALSE	0	I	Unigene11696_All	4948	0.4375
507	5.31892	0.00291388	0.188008	0.651515	12	9	12	9	FALSE	-4.587	Unigene26997_All	12.5833	12	0	3	0	0.607371	FALSE	0	N	Unigene26997_All	9424	0.466049
536	4.64865	0.00960241	0.215116	0.772727	12	9	12	2	FALSE	3.0471	CL1179.Contig5_All	17.5	12	0	10	0	0.668305	FALSE	0	I	CL1179.Contig5_All	45074	0.460526
540	3.67027	0.0476737	0.27246	0.560606	12	7	12	7	FALSE	5.24285	Unigene4961_All	12.9167	12	0	5	0	0.757248	FALSE	0	I	Unigene4961_All	112792	0.32906
549	3.68108	0.0213877	0.271659	0.530303	12	7	12	2	FALSE	2.01545	CL7771.Contig2_All	12.5833	12	0	10	0	0.756265	FALSE	0	S	CL7771.Contig2_All	67638	0.306911
560	5.2	0.0222403	0.192308	0.5	12	9	12	5	FALSE	4.64077	CL8029.Contig25_All	8.5	12	0	7	0	0.618182	FALSE	0	S	CL8029.Contig25_All	32014	0.382576
562	5.2	0.0127992	0.192308	0.560606	12	9	12	2	FALSE	4.17086	CL8029.Contig9_All	9	12	0	10	0	0.618182	FALSE	0	S	CL8029.Contig9_All	27498	0.391304
571	4.05405	0.101907	0.246667	0.454545	12	8	12	3	FALSE	-2.38837	Unigene18537_All	13.3333	12	0	9	0	0.722359	FALSE	0	S	Unigene18537_All	245672	0.34188
605	5.30811	7.112e-05	0.188391	0.909091	12	10	12	0	FALSE	2.3794	CL2607.Contig7_All	22.3333	12	0	12	0	0.608354	FALSE	0	S	CL2607.Contig7_All	32	0.603604
618	3.44865	0.13993	0.289969	0.424242	12	7	12	2	FALSE	2.4187	CL2897.Contig6_All	11.3333	12	0	10	0	0.777396	FALSE	0	S	CL2897.Contig6_All	261552	0.283333
447	3.64324	0.0926538	0.274481	0.345455	11	7	11	6	FALSE	-3.15997	Unigene4843_All	9.81818	11	0	5	0	0.759705	FALSE	0	S	Unigene4843_All	78204	0.245455
493	4.85405	0.00090824	0.206013	0.763636	11	9	11	10	FALSE	-2.64486	CL2911.Contig4_All	13.9091	11	0	1	0	0.649631	FALSE	0	N	CL2911.Contig4_All	4744	0.515152
495	4	0.0137368	0.25	0.636364	11	7	11	6	FALSE	-2.02536	CL2079.Contig1_All	14.4545	11	0	5	0	0.727273	FALSE	0	S	CL2079.Contig1_All	49912	0.370629
514	4.90811	0.0265814	0.203744	0.563636	11	8	11	1	FALSE	8.87018	CL8029.Contig26_All	8.45455	11	0	10	0	0.644717	FALSE	0	S	CL8029.Contig26_All	55914	0.384298
519	4.71892	0.0198939	0.211913	0.654545	11	9	11	4	FALSE	3.3717	Unigene22808_All	17.7273	11	0	7	0	0.661916	FALSE	0	S	Unigene22808_All	59854	0.422078
538	3.87568	0.00988159	0.25802	0.727273	11	8	11	9	FALSE	2.50014	CL1018.Contig1_All	14.0909	11	0	2	0	0.738575	FALSE	0	I	CL1018.Contig1_All	37548	0.343681
539	3.94595	0.0267008	0.253425	0.581818	11	8	11	8	FALSE	-2.9973	CL219.Contig13_All	12.2727	11	0	3	0	0.732187	FALSE	0	I	CL219.Contig13_All	46126	0.340909
568	5.45405	0.00938127	0.18335	0.6	11	9	11	6	FALSE	-4.13543	Unigene14292_All	10.9091	11	0	5	0	0.595086	FALSE	0	I	Unigene14292_All	37076	0.454545
607	4.3027	0.112223	0.232412	0.327273	11	8	11	2	FALSE	2.71915	CL5024.Contig1_All	8.09091	11	0	9	0	0.699754	FALSE	0	S	CL5024.Contig1_All	160572	0.252841
464	3.83784	0.0601963	0.260563	0.444444	10	7	10	6	FALSE	-2.40217	Unigene22242_All	10.3	10	0	4	0	0.742015	FALSE	0	S	Unigene22242_All	64710	0.264103
475	4.53514	0.0202141	0.220501	0.422222	10	9	10	3	FALSE	-2.44666	CL57.Contig1_All	7.7	10	0	7	0	0.678624	FALSE	0	S	CL57.Contig1_All	14454	0.308
488	4.51351	0.130579	0.221557	0.4	10	8	10	6	FALSE	5.42755	Unigene15207_All	8.5	10	0	4	0	0.68059	FALSE	0	S	Unigene15207_All	160684	0.303571
491	3.84324	0.0209693	0.260197	0.6	10	7	10	10	FALSE	-2.32396	Unigene14336_All	13.9	10	0	0	0	0.741523	FALSE	0	N	Unigene14336_All	56786	0.323256
509	5.55135	0.0154194	0.180136	0.577778	10	9	10	9	FALSE	-6.95227	CL1655.Contig10_All	9.5	10	0	1	0	0.586241	FALSE	0	N	CL1655.Contig10_All	66298	0.452381
511	5.75676	0.0530068	0.173709	0.422222	10	9	10	4	FALSE	10.3714	CL316.Contig19_All	7.4	10	0	6	0	0.567568	FALSE	0	I	CL316.Contig19_All	136284	0.347619
528	3.95135	0.210584	0.253078	0.422222	10	8	10	8	FALSE	2.22826	Unigene20960_All	13.4	10	0	2	0	0.731695	FALSE	0	N	Unigene20960_All	741614	0.319048
542	4.45405	0.00577049	0.224515	0.511111	10	9	10	5	FALSE	-2.94667	CL1269.Contig4_All	10.4	10	0	5	0	0.685995	FALSE	0	S	CL1269.Contig4_All	6848	0.358621
556	5.03243	0.00069342	0.198711	0.8	10	9	10	6	FALSE	-6.15259	CL415.Contig2_All	14.1	10	0	4	0	0.633415	FALSE	0	N	CL415.Contig2_All	3222	0.522222
559	5.32973	0.00912341	0.187627	0.555556	10	9	10	6	FALSE	8.19469	CL8636.Contig4_All	8.7	10	0	4	0	0.606388	FALSE	0	S	CL8636.Contig4_All	20336	0.378261
606	5.1027	0.0180142	0.195975	0.622222	10	9	10	0	FALSE	3.1761	CL2990.Contig2_All	9.5	10	0	10	0	0.627027	FALSE	0	S	CL2990.Contig2_All	42540	0.413043
434	4.91892	0.0222993	0.203297	0.638889	9	8	9	9	FALSE	3.41734	Unigene12697_All	9.33333	9	0	0	0	0.643735	FALSE	0	I	Unigene12697_All	49632	0.424242
446	4.9027	0.00823899	0.203969	0.472222	9	8	9	8	FALSE	4.66257	CL638.Contig18_All	8.55556	9	0	1	0	0.645209	FALSE	0	I	CL638.Contig18_All	7224	0.32906
448	5.08649	0.0195668	0.196599	0.472222	9	9	9	5	FALSE	4.2966	Unigene7551_All	8.55556	9	0	4	0	0.628501	FALSE	0	I	Unigene7551_All	12226	0.371981
449	4.98919	0.0604286	0.200433	0.638889	9	8	9	5	FALSE	2.78523	Unigene3190_All	8.66667	9	0	4	0	0.637346	FALSE	0	I	Unigene3190_All	93558	0.433333
460	3.86486	0.0609122	0.258741	0.333333	9	7	9	7	FALSE	-2.63806	CL1355.Contig3_All	10	9	0	2	0	0.739558	FALSE	0	S	CL1355.Contig3_All	170310	0.243902
470	5.06486	0.016791	0.197439	0.583333	9	9	9	7	FALSE	3.13832	CL142.Contig1_All	9.66667	9	0	2	0	0.630467	FALSE	0	S	CL142.Contig1_All	21764	0.358025
472	3.74595	0.0268608	0.266955	0.527778	9	7	9	8	FALSE	2.28058	CL1636.Contig36_All	11.3333	9	0	1	0	0.750369	FALSE	0	I	CL1636.Contig36_All	61846	0.333333
481	4.73514	0.0247075	0.211187	0.583333	9	9	9	9	FALSE	5.66273	CL1636.Contig10_All	16.8889	9	0	0	0	0.660442	FALSE	0	I	CL1636.Contig10_All	68502	0.411924
510	5.00541	0.0119073	0.199784	0.666667	9	8	9	6	FALSE	3.06681	Unigene6967_All	8.33333	9	0	3	0	0.635872	FALSE	0	I	Unigene6967_All	32388	0.490196
529	4.68108	0.00806423	0.213626	0.833333	9	9	9	7	FALSE	2.19322	CL4999.Contig1_All	17.5556	9	0	2	0	0.665356	FALSE	0	N	CL4999.Contig1_All	42460	0.474474
557	5.91351	0.00465225	0.169104	0.694444	9	10	9	7	FALSE	2.7785	Unigene24107_All	8.77778	9	0	2	0	0.553317	FALSE	0	S	Unigene24107_All	24226	0.51634
561	5.92973	0.00368213	0.168642	0.666667	9	10	9	4	FALSE	2.64158	CL8029.Contig17_All	9.11111	9	0	5	0	0.551843	FALSE	0	S	CL8029.Contig17_All	20358	0.479532
563	5.92973	0.00368213	0.168642	0.666667	9	10	9	9	FALSE	9.00919	Unigene15185_All	9.11111	9	0	0	0	0.551843	FALSE	0	N	Unigene15185_All	20358	0.479532
565	5.70811	0.00784538	0.175189	0.583333	9	10	9	5	FALSE	-3.24996	Unigene27200_All	10.2222	9	0	4	0	0.57199	FALSE	0	N	Unigene27200_All	39632	0.486772
596	5.34595	0.00719103	0.187058	0.611111	9	9	9	0	FALSE	8.01042	CL5779.Contig7_All	8.88889	9	0	9	0	0.604914	FALSE	0	S	CL5779.Contig7_All	19732	0.42328
612	3.6	0.170527	0.277778	0.472222	9	6	9	2	FALSE	-4.15255	CL3266.Contig1_All	9.66667	9	0	7	0	0.763636	FALSE	0	S	CL3266.Contig1_All	273496	0.273016
614	4.65946	0.00490701	0.214617	0.555556	9	9	9	0	FALSE	-2.66769	CL2821.Contig4_All	8.55556	9	0	9	0	0.667322	FALSE	0	S	CL2821.Contig4_All	7062	0.356481
442	4.64324	0.0415337	0.215367	0.392857	8	8	8	4	FALSE	-2.36489	CL626.Contig2_All	5.75	8	0	4	0	0.668796	FALSE	0	S	CL626.Contig2_All	136398	0.302632
453	4.78919	0.0111065	0.208804	0.714286	8	8	8	8	FALSE	-3.06486	CL1961.Contig3_All	11	8	0	0	0	0.655528	FALSE	0	N	CL1961.Contig3_All	29914	0.44
459	5	0.0387819	0.2	0.285714	8	8	8	1	FALSE	-8.61402	CL8651.Contig7_All	5.625	8	0	7	0	0.636364	FALSE	0	S	CL8651.Contig7_All	136580	0.261905
479	5.78919	0.00190883	0.172736	0.607143	8	9	8	2	FALSE	2.53052	CL1047.Contig3_All	8.125	8	0	6	0	0.564619	FALSE	0	S	CL1047.Contig3_All	1344	0.451389
501	4.0973	0.101487	0.244063	0.321429	8	8	8	1	FALSE	4.53115	Unigene16632_All	10.5	8	0	7	0	0.718428	FALSE	0	S	Unigene16632_All	237348	0.296429
512	4.23243	0.137788	0.236271	0.464286	8	7	8	3	FALSE	2.63165	Unigene19778_All	8.875	8	0	5	0	0.706143	FALSE	0	S	Unigene19778_All	237648	0.364583
522	5.38378	0.00611097	0.185743	0.535714	8	9	8	6	FALSE	7.48436	CL1706.Contig2_All	7.5	8	0	2	0	0.601474	FALSE	0	S	CL1706.Contig2_All	7912	0.441176
524	5.38378	0.0151311	0.185743	0.5	8	9	8	4	FALSE	5.4584	Unigene17576_All	6.625	8	0	4	0	0.601474	FALSE	0	S	Unigene17576_All	16150	0.389706
558	5.91892	0.00016079	0.16895	0.821429	8	10	8	4	FALSE	2.08143	Unigene11723_All	9.625	8	0	4	0	0.552826	FALSE	0	S	Unigene11723_All	48	0.566176
566	4.88649	0.00716404	0.204646	0.678571	8	9	8	6	FALSE	-2.33423	CL3697.Contig2_All	12.625	8	0	2	0	0.646683	FALSE	0	I	CL3697.Contig2_All	24808	0.450893
578	6.68108	0.0246901	0.149676	0.678571	8	10	8	5	FALSE	2.38984	Unigene6821_All	7	8	0	3	0	0.483538	FALSE	0	I	Unigene6821_All	78636	0.4375
613	4.61081	0.00673352	0.216882	0.535714	8	9	8	1	FALSE	-2.10842	CL3105.Contig3_All	8.875	8	0	7	0	0.671744	FALSE	0	S	CL3105.Contig3_All	6008	0.341346
433	3.76216	0.11553	0.265805	0.52381	7	7	7	7	FALSE	4.2254	Unigene21793_All	9.42857	7	0	0	0	0.748894	FALSE	0	I	Unigene21793_All	143482	0.254826
436	4.7027	0.0135117	0.212644	0.571429	7	9	7	7	FALSE	-2.46354	CL7375.Contig1_All	8.71429	7	0	0	0	0.663391	FALSE	0	I	CL7375.Contig1_All	16344	0.335165
451	5.75135	0.00081722	0.173872	0.714286	7	9	7	7	FALSE	2.2631	Unigene22349_All	8.42857	7	0	0	0	0.568059	FALSE	0	N	Unigene22349_All	914	0.526786
466	4.14595	0.0245139	0.241199	0.571429	7	8	7	0	FALSE	-2.83626	CL6398.Contig3_All	9.85714	7	0	7	0	0.714005	FALSE	0	S	CL6398.Contig3_All	28444	0.339901
487	5.12432	0.00583329	0.195148	0.714286	7	9	7	4	FALSE	2.38058	Unigene18497_All	9.71429	7	0	3	0	0.625061	FALSE	0	S	Unigene18497_All	17722	0.441558
499	4.43784	0.0166635	0.225335	0.428571	7	9	7	6	FALSE	-3.62714	Unigene27769_All	7.85714	7	0	1	0	0.687469	FALSE	0	I	Unigene27769_All	16146	0.308571
500	4.17297	0.00357263	0.239637	0.666667	7	8	7	5	FALSE	-2.36485	CL1978.Contig3_All	13	7	0	2	0	0.711548	FALSE	0	S	CL1978.Contig3_All	5894	0.419355
521	5.33514	0.0187312	0.187437	0.52381	7	9	7	6	FALSE	5.02268	CL1369.Contig5_All	6.14286	7	0	1	0	0.605897	FALSE	0	I	CL1369.Contig5_All	13540	0.383929
533	4.73514	0.00775292	0.211187	0.666667	7	9	7	3	FALSE	2.07879	CL1544.Contig13_All	19.5714	7	0	4	0	0.660442	FALSE	0	I	CL1544.Contig13_All	32596	0.539683
545	3.95676	0.00737596	0.252732	0.666667	7	8	7	3	FALSE	2.75285	Unigene21184_All	13	7	0	4	0	0.731204	FALSE	0	S	Unigene21184_All	27924	0.393939
570	5.57297	0.0112662	0.179437	0.666667	7	9	7	3	FALSE	-2.587	Unigene19343_All	9.71429	7	0	4	0	0.584275	FALSE	0	S	Unigene19343_All	47318	0.485714
573	4.73514	0.0315605	0.211187	0.571429	7	8	7	1	FALSE	-2.14275	CL8167.Contig2_All	10.1429	7	0	6	0	0.660442	FALSE	0	S	CL8167.Contig2_All	52348	0.434783
579	6.82162	0.00263395	0.146593	0.857143	7	10	7	3	FALSE	2.75878	Unigene24055_All	6.71429	7	0	4	0	0.470762	FALSE	0	S	Unigene24055_All	10548	0.671429
580	6.82162	0.00263395	0.146593	0.857143	7	10	7	2	FALSE	2.52153	Unigene2027_All	6.71429	7	0	5	0	0.470762	FALSE	0	S	Unigene2027_All	10548	0.671429
599	6.82162	0.00263395	0.146593	0.857143	7	10	7	1	FALSE	9.46679	CL7114.Contig4_All	6.71429	7	0	6	0	0.470762	FALSE	0	S	CL7114.Contig4_All	10548	0.671429
600	5.87568	0.0419477	0.170193	0.47619	7	9	7	0	FALSE	2.65128	CL7114.Contig1_All	8	7	0	7	0	0.556757	FALSE	0	S	CL7114.Contig1_All	58156	0.421053
610	5.25946	0.0064284	0.190134	0.428571	7	9	7	0	FALSE	-2.9849	CL3399.Contig3_All	5.57143	7	0	7	0	0.612776	FALSE	0	S	CL3399.Contig3_All	8700	0.397959
619	3.86486	0.0576765	0.258741	0.571429	7	7	7	0	FALSE	2.87083	CL2256.Contig18_All	9.42857	7	0	7	0	0.739558	FALSE	0	S	CL2256.Contig18_All	98744	0.336735
443	4.72973	0.023711	0.211429	0.666667	6	8	6	6	FALSE	-2.61887	CL1269.Contig1_All	6.66667	6	0	0	0	0.660934	FALSE	0	S	CL1269.Contig1_All	30568	0.416667
452	4.81622	0.00694543	0.207632	0.733333	6	8	6	5	FALSE	-2.57991	CL1961.Contig2_All	11.5	6	0	1	0	0.653071	FALSE	0	N	CL1961.Contig2_All	22406	0.479167
457	5.40541	0.00545835	0.185	0.6	6	9	6	2	FALSE	-2.58823	Unigene8336_All	5.83333	6	0	4	0	0.599509	FALSE	0	S	Unigene8336_All	36286	0.416667
463	4.91351	0	0.20352	1	6	9	6	3	FALSE	-2.06275	Unigene19099_All	12.6667	6	0	3	0	0.644226	FALSE	0	S	Unigene19099_All	0	0.666667
465	4.72973	0.023711	0.211429	0.666667	6	8	6	3	FALSE	-4.15657	CL8550.Contig3_All	6.66667	6	0	3	0	0.660934	FALSE	0	S	CL8550.Contig3_All	30568	0.416667
469	4.26486	0.0367481	0.234474	0.266667	6	8	6	4	FALSE	-2.97941	Unigene31738_All	7	6	0	2	0	0.703194	FALSE	0	S	Unigene31738_All	16396	0.273333
485	3.87027	0.0617721	0.25838	0.666667	6	7	6	3	FALSE	3.11407	CL8283.Contig1_All	9.33333	6	0	3	0	0.739066	FALSE	0	S	CL8283.Contig1_All	80814	0.321839
486	5.36757	0.00029641	0.186304	0.866667	6	9	6	2	FALSE	2.4442	CL8029.Contig16_All	10.1667	6	0	4	0	0.602948	FALSE	0	S	CL8029.Contig16_All	140	0.508333
505	6.49189	0.0143722	0.154038	0.466667	6	10	6	6	FALSE	-3.10251	CL8412.Contig1_All	6.16667	6	0	0	0	0.500737	FALSE	0	N	CL8412.Contig1_All	63144	0.440476
508	6.38919	0.00715237	0.156514	0.6	6	10	6	1	FALSE	-9.34633	Unigene8385_All	7.66667	6	0	5	0	0.510074	FALSE	0	S	Unigene8385_All	44620	0.479167
526	6.04324	0.00247602	0.165474	0.6	6	9	6	6	FALSE	2.98224	CL4999.Contig2_All	5.66667	6	0	0	0	0.541523	FALSE	0	N	CL4999.Contig2_All	888	0.472222
567	5.66486	6.477e-05	0.176527	0.8	6	10	6	2	FALSE	-2.37053	CL3697.Contig1_All	11.6667	6	0	4	0	0.575921	FALSE	0	I	CL3697.Contig1_All	178	0.583333
576	7.64865	0	0.130742	1	6	11	6	6	FALSE	6.16789	Unigene34511_All	6.83333	6	0	0	0	0.395577	FALSE	0	N	Unigene34511_All	0	0.854167
577	7.64865	0	0.130742	1	6	11	6	5	FALSE	5.75285	Unigene34510_All	6.83333	6	0	1	0	0.395577	FALSE	0	N	Unigene34510_All	0	0.854167
581	7.64865	0	0.130742	1	6	11	6	4	FALSE	4.4574	Unigene34509_All	6.83333	6	0	2	0	0.395577	FALSE	0	N	Unigene34509_All	0	0.854167
611	4.75135	0.00962849	0.210466	0.6	6	9	6	2	FALSE	-3.10626	CL3399.Contig4_All	9	6	0	4	0	0.658968	FALSE	0	S	CL3399.Contig4_All	14780	0.36
432	4.33514	0.0117172	0.230673	0.5	5	8	5	5	FALSE	-2.63567	Unigene9154_All	7.2	5	0	0	0	0.696806	FALSE	0	I	Unigene9154_All	9656	0.342857
439	5.6	0.00024775	0.178571	0.6	5	9	5	4	FALSE	-2.77339	CL626.Contig3_All	5.4	5	0	1	0	0.581818	FALSE	0	S	CL626.Contig3_All	32	0.54
441	4.76757	0.00873282	0.209751	0.6	5	8	5	3	FALSE	-2.24014	CL858.Contig1_All	6	5	0	2	0	0.657494	FALSE	0	S	CL858.Contig1_All	19404	0.428571
454	5.41081	0.00276279	0.184815	0.7	5	9	5	1	FALSE	-2.29736	Unigene6201_All	6.4	5	0	4	0	0.599017	FALSE	0	S	Unigene6201_All	19164	0.457143
455	5.96216	0.00582194	0.167724	0.6	5	9	5	5	FALSE	-3.587	Unigene2028_All	5	5	0	0	0	0.548894	FALSE	0	N	Unigene2028_All	47264	0.5
467	4.75676	0.00184913	0.210227	0.8	5	8	5	4	FALSE	-2.587	Unigene23321_All	7.2	5	0	1	0	0.658477	FALSE	0	S	Unigene23321_All	2048	0.48
473	4.94595	0.0018605	0.202186	0.5	5	9	5	4	FALSE	-2.5625	CL2011.Contig5_All	6.2	5	0	1	0	0.641278	FALSE	0	S	CL2011.Contig5_All	1392	0.442857
474	5.25946	0.00015929	0.190134	0.8	5	10	5	3	FALSE	-2.04128	CL139.Contig23_All	7.8	5	0	2	0	0.612776	FALSE	0	S	CL139.Contig23_All	86	0.557143
609	5.6	0.0431856	0.178571	0.4	5	9	5	2	FALSE	-3.64499	CL4087.Contig3_All	5.4	5	0	3	0	0.581818	FALSE	0	S	CL4087.Contig3_All	55956	0.433333
458	5.96757	0.0049497	0.167572	0.666667	4	9	4	2	FALSE	-7.50983	Unigene21095_All	5.25	4	0	2	0	0.548403	FALSE	0	N	Unigene21095_All	38700	0.525
503	4.11892	0.0147171	0.242782	0.5	4	8	4	2	FALSE	3.09075	CL1039.Contig3_All	10	4	0	2	0	0.716462	FALSE	0	S	CL1039.Contig3_All	34324	0.375
513	5.0973	0.00744946	0.196182	0.833333	4	8	4	4	FALSE	2.38067	Unigene17683_All	9.5	4	0	0	0	0.627518	FALSE	0	N	Unigene17683_All	24304	0.633333
523	6.28649	0	0.159071	1	4	10	4	2	FALSE	3.42119	Unigene22281_All	6.25	4	0	2	0	0.51941	FALSE	0	S	Unigene22281_All	0	0.694444
527	6.28649	0	0.159071	1	4	10	4	0	FALSE	4.30716	CL3822.Contig3_All	6.25	4	0	4	0	0.51941	FALSE	0	S	CL3822.Contig3_All	0	0.694444
595	6.23784	3.148e-05	0.160312	0.833333	4	10	4	1	FALSE	9.44905	CL6240.Contig5_All	8.75	4	0	3	0	0.523833	FALSE	0	S	CL6240.Contig5_All	6	0.625
598	5.61081	0.00438236	0.178227	0.666667	4	10	4	3	FALSE	-2.80077	CL7401.Contig2_All	6.25	4	0	1	0	0.580835	FALSE	0	S	CL7401.Contig2_All	6230	0.520833
608	6.56216	0.0321093	0.152389	0.333333	4	10	4	1	FALSE	-8.47485	CL3500.Contig7_All	3	4	0	3	0	0.494349	FALSE	0	S	CL3500.Contig7_All	40802	0.392857
437	5.02162	0.0159748	0.199139	0.333333	3	9	3	3	FALSE	-2.13376	CL312.Contig3_All	4	3	0	0	0	0.634398	FALSE	0	S	CL312.Contig3_All	6804	0.458333
440	5.62703	0	0.177714	1	3	9	3	0	FALSE	-3.77118	CL6197.Contig1_All	6	3	0	3	0	0.579361	FALSE	0	S	CL6197.Contig1_All	0	0.75
445	5.28108	0.0108108	0.189355	0.333333	3	9	3	2	FALSE	2.32014	CL7977.Contig2_All	7	3	0	1	0	0.610811	FALSE	0	I	CL7977.Contig2_All	6142	0.606061
450	6.00541	4.784e-05	0.166517	0.666667	3	10	3	1	FALSE	2.10039	CL638.Contig7_All	8	3	0	2	0	0.544963	FALSE	0	I	CL638.Contig7_All	36	0.666667
462	7.54595	2.938e-05	0.132521	0.666667	3	11	3	3	FALSE	-3.01701	CL1410.Contig12_All	2.66667	3	0	0	0	0.404914	FALSE	0	S	CL1410.Contig12_All	2	0.666667
468	5.12973	0.00072062	0.194942	0.666667	3	9	3	0	FALSE	-2.14924	Unigene4398_All	4.66667	3	0	3	0	0.62457	FALSE	0	S	Unigene4398_All	340	0.518519
471	4.47027	0.0203179	0.2237	0.333333	3	7	3	0	FALSE	-2.21921	CL4949.Contig3_All	9.66667	3	0	3	0	0.684521	FALSE	0	S	CL4949.Contig3_All	71420	0.491228
476	4.87568	0.0200399	0.2051	0.333333	3	9	3	0	FALSE	-2.13653	CL2899.Contig3_All	8	3	0	3	0	0.647666	FALSE	0	S	CL2899.Contig3_All	13392	0.45098
482	4.31892	0.0033189	0.231539	0.333333	3	8	3	0	FALSE	-2.85214	Unigene7799_All	8.66667	3	0	3	0	0.69828	FALSE	0	S	Unigene7799_All	11052	0.490196
483	5.62162	1.469e-05	0.177885	0.666667	3	10	3	0	FALSE	11.6437	Unigene5848_All	12.3333	3	0	3	0	0.579853	FALSE	0	S	Unigene5848_All	2	0.493333
506	7.36757	7.184e-05	0.13573	0.666667	3	11	3	0	FALSE	-2.64811	CL8029.Contig4_All	4.66667	3	0	3	0	0.42113	FALSE	0	S	CL8029.Contig4_All	210	0.666667
525	5.50811	0.0105792	0.181551	0.333333	3	9	3	0	FALSE	2.29359	CL8666.Contig2_All	5.33333	3	0	3	0	0.590172	FALSE	0	S	CL8666.Contig2_All	4644	0.555556
564	6.85405	0	0.145899	1	3	11	3	0	FALSE	2.02821	CL2813.Contig1_All	9	3	0	3	0	0.467813	FALSE	0	S	CL2813.Contig1_All	0	0.818182
456	6.95135	0	0.143857	1	2	10	2	1	FALSE	-4.90892	Unigene12567_All	4.5	2	0	1	0	0.458968	FALSE	0	N	Unigene12567_All	0	0.9
461	7.55135	0	0.132427	1	2	11	2	1	FALSE	-9.45831	Unigene4974_All	3.5	2	0	1	0	0.404423	FALSE	0	S	Unigene4974_All	0	0.875
480	6.74054	0.0108108	0.148356	0	2	10	2	1	FALSE	3.09826	CL614.Contig13_All	5.5	2	0	1	0	0.478133	FALSE	0	S	CL614.Contig13_All	22586	0.5
504	7.48108	0	0.133671	1	2	11	2	1	FALSE	-2.39892	CL8029.Contig18_All	4.5	2	0	1	0	0.410811	FALSE	0	S	CL8029.Contig18_All	0	0.75
603	7.55135	0	0.132427	1	2	11	2	0	FALSE	-2.55096	CL2785.Contig1_All	3.5	2	0	2	0	0.404423	FALSE	0	S	CL2785.Contig1_All	0	0.875
435	6.19459	0	0.161431	0	1	10	1	1	FALSE	2.2528	CL1544.Contig4_All	12	1	0	0	0	0.527764	FALSE	0	I	CL1544.Contig4_All	0	0
438	7.73514	0	0.12928	0	1	11	1	0	FALSE	3.02069	CL614.Contig1_All	2	1	0	1	0	0.387715	FALSE	0	S	CL614.Contig1_All	0	0
444	6.27568	0	0.159345	0	1	10	1	0	FALSE	2.16079	CL2897.Contig5_All	3	1	0	1	0	0.520393	FALSE	0	S	CL2897.Contig5_All	0	0
477	1	0	1	0	1	1	1	1	FALSE	-5.10448	CL1636.Contig11_All	1	1	0	0	0	1	FALSE	0	I	CL1636.Contig11_All	0	0
478	1	0	1	0	1	1	1	0	FALSE	-2.10911	CL8550.Contig2_All	1	1	0	1	0	1	FALSE	0	S	CL8550.Contig2_All	0	0
484	5.09189	0	0.196391	0	1	9	1	0	FALSE	3.03988	Unigene401_All	8	1	0	1	0	0.62801	FALSE	0	S	Unigene401_All	0	0
