# Supplementary material for: Transcriptome analysis and phenotyping of walnut seedling roots under nitrogen stresses
Source: Sci Rep. 2022 Jul 14;12:12066. doi: 10.1038/s41598-022-14850-2 (PMC9283388; doi:10.1038/s41598-022-14850-2)
Supplement: Supplementary file 6 — Supplementary Information 6. [file 41598_2022_14850_MOESM6_ESM.xlsx]

## Sheet: L-vs-EL
KEGG_A_class	KEGG_B_class	Pathway	out (1938)	All (25188)	Pvalue	Qvalue	Pathway ID	Genes	K_IDs
Genetic Information Processing	Translation	Ribosome	184	1372	4.11626e-14	5.14532e-12	ko03010	CL2214.Contig2_All;CL2261.Contig1_All;CL2261.Contig2_All;CL2268.Contig4_All;CL2585.Contig3_All;CL2585.Contig4_All;CL2599.Contig2_All;CL2692.Contig4_All;CL3029.Contig2_All;CL3029.Contig3_All;CL3029.Contig4_All;CL3101.Contig4_All;CL3103.Contig1_All;CL3103.Contig2_All;CL3132.Contig2_All;CL3570.Contig3_All;CL3874.Contig2_All;CL3912.Contig2_All;CL4109.Contig1_All;CL4118.Contig3_All;CL4135.Contig2_All;…	K02962+K02938+K02938+K02961+K02934+K02934+K02956+K02958+K02865+K02865+K02865+K02870+K02872+K02872+K02937+K02941+K02932+K02925+K02987+K02874+K02889+K02995+K02998+K02941+K02941+K02942+K02942+K02902+K02902+K02984+K02937+K02937+K02945+K02866+K02866+K02936+K02991+K02991+K02986+K02955+K02987+K02987+K02877+K02877+K02949+K02927+K02953+K02947+K02989+K02955+K02955+K02985+K02985+K02937+K02953+K02865+K02900+…
Metabolism	Energy metabolism	Photosynthesis - antenna proteins	14	34	7.7671e-08	3.78322e-06	ko00196	CL4814.Contig1_All;CL5246.Contig1_All;CL5246.Contig2_All;CL7363.Contig3_All;CL8649.Contig1_All;CL8649.Contig2_All;CL8649.Contig3_All;Unigene11763_All;Unigene13806_All;Unigene13849_All;Unigene20630_All;Unigene20686_All;Unigene30171_All;Unigene31954_All	K08916+K08909+K08909+K08910+K08912+K08912+K08912+K08914+K08907+K08915+K08913+K08912+K08908+K08912
Environmental Information Processing	Signal transduction	Phosphatidylinositol signaling system	72	491	9.07973e-08	3.78322e-06	ko04070	CL2407.Contig4_All;CL2407.Contig8_All;CL2407.Contig10_All;CL2926.Contig1_All;CL3476.Contig3_All;CL3569.Contig5_All;CL3569.Contig9_All;CL3569.Contig12_All;CL5580.Contig4_All;CL6274.Contig2_All;CL43.Contig1_All;CL43.Contig2_All;CL114.Contig7_All;CL114.Contig8_All;CL114.Contig9_All;CL114.Contig10_All;CL114.Contig11_All;CL114.Contig12_All;CL114.Contig13_All;CL114.Contig14_All;CL114.Contig16_All;Unige…	K05857+K05857+K05857+K02183+K02183+K18081+K18081+K18081+K00901+K02183+K18081+K18081+K00913+K00913+K00913+K00913+K00913+K00913+K00913+K00913+K00913+K01099+K00889+K02183+K02183+K02183+K02183+K00921+K19801+K05857+K05857+K10047+K00889+K00889+K00889+K20279+K20279+K20279+K20279+K20279+K20279+K20279+K20279+K20279+K20279+K20279+K20279+K20279+K20279+K20279+K20279+K20279+K20279+K20279+K20279+K20279+K20279+…
Metabolism	Carbohydrate metabolism	Inositol phosphate metabolism	66	439	1.216e-07	3.79999e-06	ko00562	CL2407.Contig4_All;CL2407.Contig8_All;CL2407.Contig10_All;CL3569.Contig5_All;CL3569.Contig9_All;CL3569.Contig12_All;CL43.Contig1_All;CL43.Contig2_All;CL114.Contig7_All;CL114.Contig8_All;CL114.Contig9_All;CL114.Contig10_All;CL114.Contig11_All;CL114.Contig12_All;CL114.Contig13_All;CL114.Contig14_All;CL114.Contig16_All;Unigene3863_All;Unigene5635_All;CL251.Contig12_All;CL258.Contig6_All;Unigene27391…	K05857+K05857+K05857+K18081+K18081+K18081+K18081+K18081+K00913+K00913+K00913+K00913+K00913+K00913+K00913+K00913+K00913+K01099+K00889+K00921+K19801+K01803+K01858+K05857+K05857+K10047+K00889+K00889+K00889+K20279+K20279+K20279+K20279+K20279+K20279+K20279+K20279+K20279+K20279+K20279+K20279+K20279+K20279+K20279+K20279+K20279+K20279+K20279+K20279+K20279+K20279+K20279+K20279+K00010+K20279+K20279+K00921+…
Organismal Systems	Environmental adaptation	Circadian rhythm - plant	59	499	0.0006593	0.0164825	ko04712	CL4119.Contig1_All;CL4119.Contig4_All;CL4522.Contig4_All;CL4522.Contig5_All;CL4575.Contig2_All;CL7252.Contig2_All;CL39.Contig9_All;Unigene2767_All;Unigene3604_All;Unigene3828_All;Unigene3860_All;Unigene4109_All;Unigene4129_All;Unigene4961_All;Unigene6821_All;Unigene6962_All;Unigene7489_All;Unigene8160_All;Unigene22022_All;CL207.Contig3_All;CL207.Contig7_All;CL207.Contig21_All;CL207.Contig23_All;C…	K12121+K12121+K12133+K12133+K12118+K03115+K03115+K12129+K12129+K03115+K03115+K12135+K12129+K12129+K03115+K12135+K03115+K12135+K12133+K12124+K12124+K12124+K12124+K12124+K12130+K12130+K12130+K12130+K12130+K12129+K12121+K12133+K12133+K12126+K12135+K12135+K12135+K12135+K16222+K12133+K12133+K12133+K12133+K12135+K12130+K12130+K12129+K12129+K12129+K12129+K12129+K12129+K12129+K12129+K12129+K12129+K12129+…
Metabolism	Carbohydrate metabolism	C5-Branched dibasic acid metabolism	14	71	0.000904726	0.0188484	ko00660	Unigene12531_All;CL449.Contig5_All;CL449.Contig11_All;CL449.Contig12_All;CL449.Contig15_All;CL449.Contig16_All;CL449.Contig17_All;CL449.Contig22_All;CL449.Contig27_All;CL449.Contig28_All;CL449.Contig32_All;CL449.Contig33_All;CL449.Contig41_All;CL449.Contig42_All	K01653+K01652+K01652+K01652+K01652+K01652+K01652+K01652+K01652+K01652+K01652+K01652+K01652+K01652
Metabolism	Carbohydrate metabolism	Starch and sucrose metabolism	116	1139	0.00112628	0.0201121	ko00500	CL2195.Contig6_All;CL2322.Contig13_All;CL2416.Contig2_All;CL2704.Contig5_All;CL2704.Contig8_All;CL2920.Contig4_All;CL2920.Contig5_All;CL2920.Contig13_All;CL2996.Contig4_All;CL2996.Contig6_All;CL3022.Contig6_All;CL3814.Contig3_All;CL3814.Contig4_All;CL4001.Contig5_All;CL4489.Contig2_All;CL4688.Contig11_All;CL4745.Contig2_All;CL4888.Contig5_All;CL5862.Contig27_All;CL5862.Contig37_All;CL5921.Contig9…	K01176+K16055+K05349+K01194+K01194+K01176+K01176+K01176+K19891+K19891+K00703+K01179+K01179+K18447+K19891+K01176+K00688+K00688+K01188+K01188+K00750+K00847+K05349+K00703+K00695+K16055+K16055+K01177+K01177+K01177+K01177+K01177+K16055+K16055+K16055+K16055+K01188+K19891+K01087+K01214+K01087+K01176+K01214+K16055+K01188+K01214+K01176+K01214+K01188+K01214+K01214+K01188+K01214+K16055+K01214+K01177+K01176+…
Metabolism	Carbohydrate metabolism	Galactose metabolism	47	428	0.00879491	0.128118	ko00052	CL2604.Contig3_All;CL2604.Contig5_All;CL2604.Contig6_All;CL3139.Contig11_All;CL5030.Contig1_All;CL5030.Contig2_All;CL5030.Contig6_All;CL5067.Contig2_All;CL7924.Contig10_All;CL3.Contig6_All;CL8488.Contig4_All;CL8488.Contig6_All;CL8488.Contig7_All;CL8488.Contig11_All;Unigene1453_All;Unigene4793_All;Unigene5454_All;Unigene5952_All;Unigene7222_All;Unigene10504_All;Unigene17118_All;Unigene19131_All;Un…	K18819+K18819+K18819+K06617+K18819+K18819+K18819+K06617+K12309+K12309+K00850+K00850+K00850+K00850+K12309+K12309+K12309+K12309+K12447+K07407+K12309+K01193+K01785+K00844+K01193+K12309+K00850+K12447+K01193+K01785+K12447+K01835+K01835+K01835+K00844+K00844+K00844+K00844+K00844+K00844+K12309+K12309+K12309+K12309+K12309+K12309+K12309
Metabolism	Carbohydrate metabolism	Butanoate metabolism	18	129	0.00999163	0.128118	ko00650	CL2485.Contig2_All;CL5469.Contig13_All;Unigene12531_All;Unigene35801_All;CL356.Contig3_All;CL449.Contig5_All;CL449.Contig11_All;CL449.Contig12_All;CL449.Contig15_All;CL449.Contig16_All;CL449.Contig17_All;CL449.Contig22_All;CL449.Contig27_All;CL449.Contig28_All;CL449.Contig32_All;CL449.Contig33_All;CL449.Contig41_All;CL449.Contig42_All	K01640+K01641+K01653+K17761+K00626+K01652+K01652+K01652+K01652+K01652+K01652+K01652+K01652+K01652+K01652+K01652+K01652+K01652
Genetic Information Processing	Translation	RNA transport	111	1162	0.0102494	0.128118	ko03013	CL2394.Contig4_All;CL2440.Contig8_All;CL3081.Contig2_All;CL3534.Contig3_All;CL3574.Contig3_All;CL3685.Contig6_All;CL4213.Contig2_All;CL4228.Contig5_All;CL4230.Contig1_All;CL4553.Contig1_All;CL4602.Contig1_All;CL4693.Contig4_All;CL5065.Contig1_All;CL5376.Contig1_All;CL5376.Contig2_All;CL5396.Contig3_All;CL5545.Contig9_All;CL5595.Contig1_All;CL5874.Contig5_All;CL5874.Contig12_All;CL6426.Contig2_All…	K03262+K03257+K03260+K14288+K12812+K14306+K12878+K12875+K02516+K14306+K14325+K14297+K14306+K00784+K00784+K07936+K14004+K14308+K14297+K14297+K03239+K03243+K03243+K13171+K12812+K12881+K12881+K12881+K12881+K12881+K03231+K03231+K03231+K13171+K03231+K03231+K00784+K00784+K12812+K12812+K12812+K14306+K14306+K14307+K12812+K03231+K03251+K13171+K03231+K13151+K14306+K03260+K14325+K14306+K03231+K03231+K03231+…
Metabolism	Global and overview maps	2-Oxocarboxylic acid metabolism	35	305	0.0115893	0.131697	ko01210	CL2426.Contig3_All;CL2762.Contig7_All;CL2843.Contig3_All;CL2935.Contig5_All;CL2935.Contig7_All;CL3136.Contig4_All;CL3136.Contig9_All;CL3136.Contig13_All;CL3136.Contig14_All;CL3136.Contig16_All;CL3136.Contig18_All;CL3136.Contig19_All;CL3136.Contig22_All;CL3136.Contig23_All;CL5111.Contig7_All;Unigene8696_All;Unigene10345_All;Unigene12531_All;Unigene28924_All;Unigene28992_All;Unigene29109_All;Unigen…	K00053+K01681+K01681+K00814+K00814+K14455+K14455+K14455+K14455+K14455+K14455+K14455+K14455+K14455+K01681+K01681+K01647+K01653+K01647+K01647+K00031+K14677+K01652+K01652+K01652+K01652+K01652+K01652+K01652+K01652+K01652+K01652+K01652+K01652+K01652
Metabolism	Carbohydrate metabolism	Fructose and mannose metabolism	28	236	0.0147739	0.147497	ko00051	CL3096.Contig2_All;CL3937.Contig2_All;CL3937.Contig6_All;CL4001.Contig5_All;CL5980.Contig1_All;CL111.Contig3_All;CL8488.Contig4_All;CL8488.Contig6_All;CL8488.Contig7_All;CL8488.Contig11_All;CL139.Contig19_All;CL182.Contig2_All;CL182.Contig5_All;CL182.Contig10_All;Unigene26786_All;Unigene26948_All;Unigene27391_All;Unigene27673_All;Unigene27674_All;Unigene30417_All;CL1244.Contig5_All;CL1244.Contig9…	K00895+K01623+K01623+K18447+K00847+K00895+K00850+K00850+K00850+K00850+K00844+K01805+K01805+K01805+K00850+K01624+K01803+K19355+K19355+K00895+K00844+K00844+K00844+K00844+K00844+K00844+K00008+K00847
Metabolism	Metabolism of cofactors and vitamins	One carbon pool by folate	20	155	0.0156998	0.147497	ko00670	CL2897.Contig4_All;CL6779.Contig5_All;CL6779.Contig13_All;CL7516.Contig4_All;CL7800.Contig1_All;CL7800.Contig2_All;Unigene8498_All;CL572.Contig8_All;CL572.Contig9_All;CL572.Contig12_All;CL572.Contig14_All;CL572.Contig15_All;CL572.Contig16_All;CL572.Contig17_All;CL572.Contig18_All;CL572.Contig23_All;CL572.Contig25_All;CL572.Contig30_All;CL1797.Contig5_All;CL1818.Contig21_All	K00600+K01934+K01934+K00605+K00605+K00605+K00297+K00297+K00297+K00297+K00297+K00297+K00297+K00297+K00297+K00297+K00297+K00297+K00600+K13998
Metabolism	Metabolism of other amino acids	Glutathione metabolism	42	389	0.0165197	0.147497	ko00480	CL3255.Contig1_All;CL3255.Contig2_All;CL3255.Contig6_All;CL5681.Contig5_All;CL6140.Contig1_All;CL6739.Contig3_All;CL7014.Contig1_All;CL7014.Contig2_All;CL7899.Contig1_All;Unigene1830_All;Unigene1914_All;Unigene2330_All;Unigene12913_All;Unigene14409_All;Unigene19524_All;Unigene23854_All;Unigene24326_All;Unigene24328_All;Unigene25485_All;Unigene25893_All;Unigene25986_All;CL145.Contig5_All;Unigene27…	K00799+K00799+K00799+K01255+K00799+K00799+K00799+K00799+K21888+K00432+K00799+K00799+K00799+K00799+K00799+K00799+K00383+K00383+K00799+K00799+K11204+K00799+K00799+K00799+K00799+K00033+K00031+K00799+K00383+K01469+K00036+K00036+K00036+K00036+K00036+K00036+K00036+K00036+K00036+K00036+K00036+K00797
Metabolism	Global and overview maps	Carbon metabolism	110	1182	0.0210988	0.175823	ko01200	CL2678.Contig6_All;CL2762.Contig7_All;CL2828.Contig2_All;CL2843.Contig3_All;CL2897.Contig4_All;CL2935.Contig5_All;CL2935.Contig7_All;CL3136.Contig4_All;CL3136.Contig9_All;CL3136.Contig13_All;CL3136.Contig14_All;CL3136.Contig16_All;CL3136.Contig18_All;CL3136.Contig19_All;CL3136.Contig22_All;CL3136.Contig23_All;CL3301.Contig4_All;CL3310.Contig1_All;CL3483.Contig2_All;CL3877.Contig1_All;CL3937.Conti…	K00134+K01681+K00122+K01681+K00600+K00814+K00814+K14455+K14455+K14455+K14455+K14455+K14455+K14455+K14455+K14455+K00616+K00134+K00162+K13034+K01623+K01623+K11517+K01681+K00382+K00640+K00640+K01962+K01962+K00873+K00640+K00605+K00605+K00605+K00029+K00029+K00850+K00850+K00850+K00850+K00029+K00873+K00873+K00873+K00873+K00297+K01681+K01602+K01647+K00026+K05605+K01602+K03781+K05298+K00844+K00850+K00616+…
Metabolism	Glycan biosynthesis and metabolism	Other glycan degradation	43	415	0.0286442	0.223783	ko00511	CL2759.Contig2_All;CL5227.Contig4_All;CL7924.Contig10_All;CL3.Contig6_All;Unigene1453_All;Unigene4793_All;Unigene5454_All;Unigene5952_All;Unigene17118_All;Unigene19827_All;Unigene19828_All;Unigene19885_All;Unigene19886_All;Unigene19887_All;CL161.Contig8_All;CL161.Contig45_All;CL161.Contig51_All;CL161.Contig76_All;CL161.Contig78_All;CL161.Contig85_All;CL161.Contig90_All;CL161.Contig91_All;CL161.Co…	K01206+K01191+K12309+K12309+K12309+K12309+K12309+K12309+K12309+K15923+K15923+K01227+K01227+K01227+K01191+K01191+K01191+K01191+K01191+K01191+K01191+K01191+K01191+K01191+K01191+K01191+K01191+K01191+K01191+K01191+K01191+K01191+K01191+K01191+K01191+K12309+K12309+K12309+K12309+K12309+K12309+K12309+K12309
Metabolism	Biosynthesis of other secondary metabolites	Isoquinoline alkaloid biosynthesis	14	106	0.0325985	0.23387	ko00950	CL3136.Contig4_All;CL3136.Contig9_All;CL3136.Contig13_All;CL3136.Contig14_All;CL3136.Contig16_All;CL3136.Contig18_All;CL3136.Contig19_All;CL3136.Contig22_All;CL3136.Contig23_All;CL3857.Contig1_All;CL7538.Contig2_All;Unigene7761_All;Unigene21387_All;Unigene28150_All	K14455+K14455+K14455+K14455+K14455+K14455+K14455+K14455+K14455+K01593+K00815+K00276+K01593+K00276
Metabolism	Energy metabolism	Carbon fixation in photosynthetic organisms	33	308	0.0336773	0.23387	ko00710	CL2678.Contig6_All;CL2935.Contig5_All;CL2935.Contig7_All;CL3136.Contig4_All;CL3136.Contig9_All;CL3136.Contig13_All;CL3136.Contig14_All;CL3136.Contig16_All;CL3136.Contig18_All;CL3136.Contig19_All;CL3136.Contig22_All;CL3136.Contig23_All;CL3310.Contig1_All;CL3937.Contig2_All;CL3937.Contig6_All;CL49.Contig1_All;CL49.Contig3_All;CL8838.Contig3_All;Unigene10138_All;Unigene12706_All;Unigene16815_All;Uni…	K00134+K00814+K00814+K14455+K14455+K14455+K14455+K14455+K14455+K14455+K14455+K14455+K00134+K01623+K01623+K00029+K00029+K00029+K01602+K00026+K01602+K05298+K00134+K01624+K00026+K01803+K00134+K00029+K01602+K01595+K01595+K00615+K01595
Metabolism	Biosynthesis of other secondary metabolites	Tropane, piperidine and pyridine alkaloid biosynthesis	16	128	0.036849	0.242427	ko00960	CL3002.Contig9_All;CL3002.Contig12_All;CL3002.Contig13_All;CL3136.Contig4_All;CL3136.Contig9_All;CL3136.Contig13_All;CL3136.Contig14_All;CL3136.Contig16_All;CL3136.Contig18_All;CL3136.Contig19_All;CL3136.Contig22_All;CL3136.Contig23_All;CL6230.Contig1_All;CL7538.Contig2_All;Unigene7761_All;Unigene28150_All	K08081+K08081+K08081+K14455+K14455+K14455+K14455+K14455+K14455+K14455+K14455+K14455+K08081+K00815+K00276+K00276
Metabolism	Carbohydrate metabolism	Pentose phosphate pathway	29	274	0.0503035	0.310658	ko00030	CL3096.Contig2_All;CL3301.Contig4_All;CL3937.Contig2_All;CL3937.Contig6_All;CL111.Contig3_All;CL8488.Contig4_All;CL8488.Contig6_All;CL8488.Contig7_All;CL8488.Contig11_All;Unigene26786_All;Unigene26846_All;Unigene26948_All;Unigene28998_All;Unigene30417_All;CL812.Contig5_All;CL812.Contig10_All;CL812.Contig18_All;CL812.Contig19_All;CL812.Contig37_All;CL812.Contig39_All;CL812.Contig44_All;CL812.Conti…	K00895+K00616+K01623+K01623+K00895+K00850+K00850+K00850+K00850+K00850+K00616+K01624+K00033+K00895+K00036+K00036+K00036+K00036+K00036+K00036+K00036+K00036+K00036+K00036+K00036+K01835+K01835+K01835+K00615
Metabolism	Amino acid metabolism	Valine, leucine and isoleucine biosynthesis	15	124	0.0537671	0.310658	ko00290	CL2426.Contig3_All;Unigene12531_All;CL449.Contig5_All;CL449.Contig11_All;CL449.Contig12_All;CL449.Contig15_All;CL449.Contig16_All;CL449.Contig17_All;CL449.Contig22_All;CL449.Contig27_All;CL449.Contig28_All;CL449.Contig32_All;CL449.Contig33_All;CL449.Contig41_All;CL449.Contig42_All	K00053+K01653+K01652+K01652+K01652+K01652+K01652+K01652+K01652+K01652+K01652+K01652+K01652+K01652+K01652
Metabolism	Biosynthesis of other secondary metabolites	Betalain biosynthesis	7	45	0.0546758	0.310658	ko00965	CL3857.Contig1_All;Unigene19044_All;Unigene21198_All;Unigene21387_All;Unigene26517_All;Unigene35340_All;Unigene36216_All	K01593+K15777+K15777+K01593+K15777+K15777+K15777
Metabolism	Amino acid metabolism	Arginine biosynthesis	19	168	0.058598	0.318468	ko00220	CL2935.Contig5_All;CL2935.Contig7_All;CL2955.Contig5_All;CL2990.Contig4_All;CL3136.Contig4_All;CL3136.Contig9_All;CL3136.Contig13_All;CL3136.Contig14_All;CL3136.Contig16_All;CL3136.Contig18_All;CL3136.Contig19_All;CL3136.Contig22_All;CL3136.Contig23_All;CL4372.Contig2_All;Unigene2028_All;Unigene12567_All;Unigene27200_All;Unigene30264_All;CL776.Contig8_All	K00814+K00814+K01915+K01940+K14455+K14455+K14455+K14455+K14455+K14455+K14455+K14455+K14455+K01476+K01915+K01915+K01915+K14677+K01940
Metabolism	Amino acid metabolism	Tyrosine metabolism	23	214	0.0651241	0.339188	ko00350	CL2288.Contig1_All;CL2288.Contig4_All;CL2989.Contig4_All;CL3136.Contig4_All;CL3136.Contig9_All;CL3136.Contig13_All;CL3136.Contig14_All;CL3136.Contig16_All;CL3136.Contig18_All;CL3136.Contig19_All;CL3136.Contig22_All;CL3136.Contig23_All;CL3857.Contig1_All;CL7538.Contig2_All;Unigene7761_All;Unigene21387_All;Unigene21829_All;Unigene21841_All;Unigene21842_All;Unigene21846_All;Unigene28150_All;CL1615.C…	K00451+K00451+K00001+K14455+K14455+K14455+K14455+K14455+K14455+K14455+K14455+K14455+K01593+K00815+K00276+K01593+K18857+K18857+K18857+K18857+K00276+K00121+K00121
Metabolism	Lipid metabolism	alpha-Linolenic acid metabolism	32	319	0.0746353	0.364673	ko00592	CL3020.Contig7_All;CL3020.Contig24_All;CL3020.Contig28_All;CL3663.Contig2_All;CL5496.Contig6_All;CL8892.Contig2_All;Unigene5445_All;Unigene6698_All;Unigene8152_All;Unigene10827_All;Unigene12577_All;Unigene16440_All;Unigene19257_All;Unigene21205_All;Unigene21829_All;Unigene21841_All;Unigene21842_All;Unigene21846_All;Unigene24286_All;Unigene25789_All;Unigene26325_All;Unigene28777_All;Unigene29049_A…	K00232+K00232+K00232+K00454+K07513+K00454+K00454+K07513+K07513+K00232+K05894+K01723+K05894+K10526+K18857+K18857+K18857+K18857+K05894+K05894+K05894+K05894+K05894+K10525+K05894+K05894+K05894+K05894+K10527+K10527+K10527+K10527
Metabolism	Lipid metabolism	Fatty acid elongation	16	141	0.0758521	0.364673	ko00062	CL3443.Contig2_All;CL3443.Contig3_All;CL3541.Contig1_All;CL3541.Contig2_All;CL3541.Contig3_All;CL3954.Contig3_All;CL3954.Contig7_All;CL3954.Contig8_All;CL4835.Contig3_All;CL4835.Contig6_All;CL5050.Contig3_All;CL6610.Contig3_All;CL6610.Contig5_All;Unigene11001_All;CL1944.Contig5_All;CL1944.Contig12_All	K15397+K15397+K01076+K01076+K01076+K10703+K10703+K10703+K15397+K15397+K15397+K01074+K01074+K10703+K15397+K15397
Metabolism	Global and overview maps	Metabolic pathways	766	9592	0.0906652	0.419746	ko01100	CL2195.Contig6_All;CL2217.Contig2_All;CL2288.Contig1_All;CL2288.Contig4_All;CL2289.Contig2_All;CL2322.Contig13_All;CL2333.Contig1_All;CL2346.Contig2_All;CL2360.Contig3_All;CL2360.Contig4_All;CL2386.Contig3_All;CL2386.Contig6_All;CL2386.Contig9_All;CL2386.Contig15_All;CL2407.Contig4_All;CL2407.Contig8_All;CL2407.Contig10_All;CL2409.Contig2_All;CL2416.Contig2_All;CL2426.Contig3_All;CL2447.Contig4_A…	K01176+K00512+K00451+K00451+K02367+K16055+K01213+K20772+K05546+K05546+K02350+K02350+K02350+K02350+K05857+K05857+K05857+K00472+K05349+K00053+K04035+K01640+K00218+K03661+K00430+K00134+K01194+K01194+K01681+K08730+K08730+K00122+K02716+K01681+K00021+K00600+K01176+K01176+K01176+K02133+K00814+K00814+K01568+K01915+K01051+K03006+K00001+K01940+K08081+K08081+K08081+K00232+K00232+K00232+K00703+K01778+K00411+…
Metabolism	Carbohydrate metabolism	Pentose and glucuronate interconversions	38	398	0.0987789	0.440977	ko00040	CL2333.Contig1_All;CL2973.Contig2_All;CL3613.Contig2_All;CL3737.Contig1_All;CL3753.Contig1_All;CL3753.Contig2_All;CL3930.Contig2_All;CL6562.Contig1_All;CL6562.Contig2_All;CL6605.Contig2_All;CL8343.Contig5_All;CL40.Contig3_All;CL40.Contig4_All;CL40.Contig5_All;CL40.Contig11_All;CL104.Contig21_All;Unigene7222_All;Unigene19921_All;Unigene21409_All;Unigene21523_All;Unigene22086_All;Unigene22088_All;U…	K01213+K01051+K01184+K01728+K01051+K01051+K01051+K01728+K01728+K01051+K01213+K01728+K01728+K01728+K01728+K01184+K12447+K01184+K01051+K00002+K01728+K01728+K01728+K01728+K17743+K01184+K01051+K01805+K01805+K01805+K17743+K12447+K00002+K01184+K12447+K01184+K01184+K00008
Metabolism	Global and overview maps	Biosynthesis of amino acids	102	1176	0.109746	0.473045	ko01230	CL2426.Contig3_All;CL2678.Contig6_All;CL2762.Contig7_All;CL2843.Contig3_All;CL2897.Contig4_All;CL2935.Contig5_All;CL2935.Contig7_All;CL2955.Contig5_All;CL2990.Contig4_All;CL3035.Contig2_All;CL3136.Contig4_All;CL3136.Contig9_All;CL3136.Contig13_All;CL3136.Contig14_All;CL3136.Contig16_All;CL3136.Contig18_All;CL3136.Contig19_All;CL3136.Contig22_All;CL3136.Contig23_All;CL3301.Contig4_All;CL3310.Conti…	K00053+K00134+K01681+K01681+K00600+K00814+K00814+K01915+K01940+K01778+K14455+K14455+K14455+K14455+K14455+K14455+K14455+K14455+K14455+K00616+K00134+K01620+K00013+K13034+K01623+K01623+K00872+K01476+K00215+K01681+K11755+K00640+K00640+K00873+K00640+K00815+K13832+K13832+K00789+K05359+K05359+K00549+K00549+K00549+K00850+K00850+K00850+K00850+K01915+K00873+K00873+K00873+K00873+K01681+K01647+K00549+K01620+…
Metabolism	Amino acid metabolism	Alanine, aspartate and glutamate metabolism	23	235	0.139425	0.580936	ko00250	CL2935.Contig5_All;CL2935.Contig7_All;CL2955.Contig5_All;CL2990.Contig4_All;CL3136.Contig4_All;CL3136.Contig9_All;CL3136.Contig13_All;CL3136.Contig14_All;CL3136.Contig16_All;CL3136.Contig18_All;CL3136.Contig19_All;CL3136.Contig22_All;CL3136.Contig23_All;Unigene2028_All;Unigene12567_All;Unigene27200_All;Unigene35801_All;CL415.Contig8_All;CL415.Contig11_All;CL415.Contig17_All;CL415.Contig20_All;CL4…	K00814+K00814+K01915+K01940+K14455+K14455+K14455+K14455+K14455+K14455+K14455+K14455+K14455+K01915+K01915+K01915+K17761+K00264+K00264+K00264+K00264+K00264+K01940
Metabolism	Metabolism of cofactors and vitamins	Pantothenate and CoA biosynthesis	20	204	0.157409	0.634713	ko00770	CL2426.Contig3_All;CL8230.Contig3_All;CL8230.Contig6_All;CL8230.Contig7_All;Unigene12531_All;Unigene26672_All;CL449.Contig5_All;CL449.Contig11_All;CL449.Contig12_All;CL449.Contig15_All;CL449.Contig16_All;CL449.Contig17_All;CL449.Contig22_All;CL449.Contig27_All;CL449.Contig28_All;CL449.Contig32_All;CL449.Contig33_All;CL449.Contig41_All;CL449.Contig42_All;CL1111.Contig5_All	K00053+K01464+K01464+K01464+K01653+K01431+K01652+K01652+K01652+K01652+K01652+K01652+K01652+K01652+K01652+K01652+K01652+K01652+K01652+K00207
Metabolism	Glycan biosynthesis and metabolism	Glycosphingolipid biosynthesis - ganglio series	15	148	0.166436	0.650141	ko00604	CL7924.Contig10_All;CL3.Contig6_All;Unigene1453_All;Unigene4793_All;Unigene5454_All;Unigene5952_All;Unigene17118_All;Unigene26742_All;CL1719.Contig7_All;CL1719.Contig11_All;CL1719.Contig12_All;CL1719.Contig15_All;CL1719.Contig16_All;CL1719.Contig19_All;CL1726.Contig10_All	K12309+K12309+K12309+K12309+K12309+K12309+K12309+K12309+K12309+K12309+K12309+K12309+K12309+K12309+K12309
Metabolism	Carbohydrate metabolism	Glycolysis / Gluconeogenesis	50	567	0.173753	0.656504	ko00010	CL2678.Contig6_All;CL2947.Contig8_All;CL2989.Contig4_All;CL3096.Contig2_All;CL3310.Contig1_All;CL3483.Contig2_All;CL3937.Contig2_All;CL3937.Contig6_All;CL5645.Contig2_All;CL6071.Contig5_All;CL111.Contig3_All;CL8488.Contig4_All;CL8488.Contig6_All;CL8488.Contig7_All;CL8488.Contig11_All;Unigene3141_All;Unigene4077_All;Unigene5151_All;Unigene5181_All;Unigene21523_All;Unigene21829_All;Unigene21841_All…	K00134+K01568+K00001+K00895+K00134+K00162+K01623+K01623+K00382+K00873+K00895+K00850+K00850+K00850+K00850+K00873+K00873+K00873+K00873+K00002+K18857+K18857+K18857+K18857+K01785+K00844+K00850+K00134+K01624+K01689+K01803+K00134+K00002+K00895+K00382+K01785+K01835+K01835+K01835+K00844+K00844+K00844+K00844+K00844+K00844+K01792+K00162+K00121+K00121+K15633
Metabolism	Energy metabolism	Photosynthesis	13	127	0.178569	0.656504	ko00195	CL2839.Contig2_All;CL4362.Contig3_All;CL5425.Contig2_All;CL5622.Contig2_All;CL6285.Contig1_All;CL7300.Contig1_All;CL7300.Contig2_All;Unigene4381_All;Unigene9374_All;Unigene13003_All;Unigene15904_All;CL1703.Contig8_All;CL1703.Contig9_All	K02716+K02695+K02701+K02692+K02693+K02721+K02721+K02707+K02638+K08903+K14332+K02689+K02689
Metabolism	Carbohydrate metabolism	Glyoxylate and dicarboxylate metabolism	30	328	0.185178	0.66135	ko00630	CL2762.Contig7_All;CL2828.Contig2_All;CL2843.Contig3_All;CL2897.Contig4_All;CL2955.Contig5_All;CL3977.Contig5_All;CL4530.Contig3_All;CL5111.Contig7_All;CL5645.Contig2_All;CL7516.Contig4_All;CL7800.Contig1_All;CL7800.Contig2_All;Unigene2028_All;Unigene8696_All;Unigene10138_All;Unigene10345_All;Unigene12567_All;Unigene12706_All;Unigene16815_All;Unigene17279_All;Unigene27119_All;Unigene27200_All;Uni…	K01681+K00122+K01681+K00600+K01915+K00284+K11517+K01681+K00382+K00605+K00605+K00605+K01915+K01681+K01602+K01647+K01915+K00026+K01602+K03781+K00026+K01915+K01647+K01647+K00382+K01602+K00626+K03781+K03781+K00600
Metabolism	Biosynthesis of other secondary metabolites	Flavone and flavonol biosynthesis	2	12	0.234676	0.812616	ko00944	Unigene20766_All;CL878.Contig1_All	K13080+K22794
Metabolism	Energy metabolism	Oxidative phosphorylation	45	524	0.240534	0.812616	ko00190	CL2561.Contig1_All;CL2932.Contig4_All;CL3071.Contig3_All;CL3071.Contig5_All;CL4018.Contig5_All;CL4240.Contig2_All;CL4426.Contig3_All;CL4915.Contig1_All;CL4915.Contig2_All;CL5068.Contig2_All;CL6482.Contig1_All;CL6503.Contig1_All;CL6503.Contig2_All;CL6503.Contig4_All;CL8022.Contig4_All;Unigene1749_All;Unigene2239_All;Unigene2339_All;Unigene4135_All;Unigene5472_All;Unigene8072_All;Unigene10118_All;U…	K03661+K02133+K00411+K00411+K02151+K02129+K03879+K02132+K02132+K03935+K02265+K02133+K02133+K02133+K02256+K01535+K02132+K02137+K01507+K02262+K03879+K02133+K00413+K00411+K02128+K01535+K01535+K01535+K01535+K01535+K01535+K02133+K01507+K01507+K02267+K02132+K01535+K01535+K02265+K02145+K02154+K02155+K01535+K01535+K02152
Metabolism	Biosynthesis of other secondary metabolites	Phenylpropanoid biosynthesis	52	618	0.268717	0.883938	ko00940	CL2416.Contig2_All;CL2646.Contig8_All;CL3833.Contig2_All;CL4992.Contig2_All;CL4992.Contig4_All;CL5862.Contig27_All;CL5862.Contig37_All;CL6225.Contig2_All;CL6898.Contig1_All;CL6952.Contig2_All;CL7192.Contig2_All;CL7967.Contig2_All;CL8571.Contig1_All;CL8644.Contig10_All;CL8892.Contig12_All;Unigene5496_All;Unigene6646_All;Unigene7343_All;Unigene10448_All;Unigene10464_All;Unigene10562_All;Unigene1587…	K05349+K00430+K00083+K00588+K00588+K01188+K01188+K05349+K09753+K00430+K00430+K00430+K00430+K09755+K01188+K01188+K01188+K01188+K00430+K11188+K06892+K13066+K11188+K00430+K00430+K00430+K00430+K00430+K00430+K01188+K12355+K12355+K12355+K12355+K01188+K01188+K01188+K01188+K00430+K00430+K01188+K00430+K00430+K00430+K00430+K00430+K00430+K01904+K01904+K05349+K01904+K01904
Metabolism	Glycan biosynthesis and metabolism	Glycosaminoglycan degradation	16	179	0.302947	0.970984	ko00531	CL5163.Contig8_All;CL7924.Contig10_All;CL3.Contig6_All;Unigene1453_All;Unigene4793_All;Unigene5454_All;Unigene5952_All;Unigene17118_All;Unigene26742_All;CL1719.Contig7_All;CL1719.Contig11_All;CL1719.Contig12_All;CL1719.Contig15_All;CL1719.Contig16_All;CL1719.Contig19_All;CL1726.Contig10_All	K10532+K12309+K12309+K12309+K12309+K12309+K12309+K12309+K12309+K12309+K12309+K12309+K12309+K12309+K12309+K12309
Metabolism	Lipid metabolism	Sphingolipid metabolism	27	316	0.313048	0.978276	ko00600	CL3084.Contig2_All;CL3084.Contig4_All;CL3084.Contig7_All;CL3084.Contig9_All;CL3751.Contig5_All;CL3751.Contig9_All;CL3890.Contig2_All;CL7924.Contig10_All;CL8035.Contig5_All;CL3.Contig6_All;CL8568.Contig6_All;Unigene1453_All;Unigene4793_All;Unigene5454_All;Unigene5952_All;Unigene10504_All;Unigene11421_All;Unigene17118_All;Unigene24185_All;Unigene26742_All;CL1719.Contig7_All;CL1719.Contig11_All;CL17…	K12349+K12349+K12349+K12349+K00654+K00654+K12349+K12309+K04718+K12309+K00720+K12309+K12309+K12309+K12309+K07407+K12349+K12309+K04711+K12309+K12309+K12309+K12309+K12309+K12309+K12309+K12309
Metabolism	Metabolism of terpenoids and polyketides	Monoterpenoid biosynthesis	2	17	0.380331	0.999785	ko00902	Unigene16350_All;Unigene21094_All	K15095+K15095
Metabolism	Energy metabolism	Nitrogen metabolism	15	177	0.387335	0.999785	ko00910	CL2955.Contig5_All;CL3977.Contig5_All;Unigene1289_All;Unigene2028_All;Unigene12341_All;Unigene12567_All;Unigene26997_All;Unigene27200_All;CL415.Contig8_All;CL415.Contig11_All;CL415.Contig17_All;CL415.Contig20_All;CL415.Contig24_All;CL1093.Contig1_All;CL1655.Contig9_All	K01915+K00284+K10534+K01915+K01673+K01915+K01674+K01915+K00264+K00264+K00264+K00264+K00264+K01673+K01673
Metabolism	Carbohydrate metabolism	Amino sugar and nucleotide sugar metabolism	52	655	0.427316	0.999785	ko00520	CL2685.Contig9_All;CL3745.Contig3_All;CL3745.Contig4_All;CL4142.Contig1_All;CL4305.Contig1_All;CL4714.Contig2_All;CL4714.Contig3_All;CL4714.Contig5_All;CL4714.Contig6_All;CL4714.Contig7_All;CL4808.Contig2_All;CL5045.Contig1_All;CL5045.Contig3_All;CL5810.Contig3_All;CL5980.Contig1_All;CL6599.Contig5_All;CL7735.Contig1_All;CL7735.Contig2_All;CL8109.Contig2_All;CL8109.Contig15_All;CL8109.Contig25_Al…	K13379+K20547+K20547+K20547+K20547+K01183+K01183+K01183+K01183+K01183+K20547+K13648+K13648+K01183+K00847+K01183+K01183+K01183+K00972+K00972+K00972+K00972+K12449+K12449+K13648+K12449+K12449+K12447+K20547+K15920+K08678+K00844+K15920+K12447+K12447+K13648+K13648+K01835+K01835+K01835+K20547+K20547+K00844+K00844+K00844+K00844+K00844+K00844+K00975+K00975+K13648+K00847
Metabolism	Biosynthesis of other secondary metabolites	Caffeine metabolism	2	20	0.462259	0.999785	ko00232	CL4421.Contig9_All;CL4421.Contig11_All	K07409+K07409
Metabolism	Amino acid metabolism	Cysteine and methionine metabolism	39	499	0.483624	0.999785	ko00270	CL2346.Contig2_All;CL3136.Contig4_All;CL3136.Contig9_All;CL3136.Contig13_All;CL3136.Contig14_All;CL3136.Contig16_All;CL3136.Contig18_All;CL3136.Contig19_All;CL3136.Contig22_All;CL3136.Contig23_All;CL3522.Contig2_All;CL3785.Contig2_All;CL3877.Contig1_All;CL5882.Contig1_All;CL5882.Contig6_All;CL6296.Contig3_All;CL6602.Contig1_All;CL7538.Contig2_All;CL8304.Contig2_All;CL94.Contig1_All;CL94.Contig11_…	K20772+K14455+K14455+K14455+K14455+K14455+K14455+K14455+K14455+K14455+K08963+K01244+K13034+K00640+K00640+K05933+K00640+K00815+K00789+K00549+K00549+K00549+K00549+K00026+K20772+K11204+K00549+K00026+K01611+K01611+K01611+K01611+K01739+K16054+K05933+K00549+K00549+K00549+K00797
Metabolism	Biosynthesis of other secondary metabolites	Indole alkaloid biosynthesis	2	21	0.488136	0.999785	ko00901	CL3857.Contig1_All;Unigene21387_All	K01593+K01593
Metabolism	Amino acid metabolism	Lysine biosynthesis	3	34	0.49184	0.999785	ko00300	CL3035.Contig2_All;CL4536.Contig1_All;CL1412.Contig5_All	K01778+K00215+K10206
Cellular Processes	Transport and catabolism	Autophagy - other eukaryotes	18	230	0.505662	0.999785	ko04136	CL2670.Contig3_All;Unigene3476_All;Unigene10284_All;Unigene13138_All;Unigene13139_All;Unigene30486_All;Unigene36753_All;CL462.Contig3_All;CL462.Contig4_All;CL721.Contig1_All;CL721.Contig8_All;CL1465.Contig3_All;CL1465.Contig4_All;CL1501.Contig8_All;CL1501.Contig9_All;CL1501.Contig13_All;CL1501.Contig14_All;CL1674.Contig4_All	K08342+K17907+K04382+K07203+K07203+K04382+K07203+K08343+K08343+K17907+K17907+K07204+K07204+K04382+K04382+K04382+K04382+K08330
Genetic Information Processing	Folding, sorting and degradation	Sulfur relay system	3	35	0.511569	0.999785	ko04122	CL8862.Contig2_All;Unigene30183_All;CL1387.Contig1_All	K11996+K12161+K11996
Metabolism	Carbohydrate metabolism	Propanoate metabolism	11	140	0.516617	0.999785	ko00640	CL5645.Contig2_All;CL5904.Contig6_All;CL5904.Contig7_All;CL6867.Contig2_All;Unigene14338_All;Unigene15461_All;Unigene27237_All;Unigene31939_All;CL356.Contig3_All;CL809.Contig2_All;CL809.Contig4_All	K00382+K01962+K01962+K09699+K05605+K01578+K01720+K00382+K00626+K00167+K00167
Metabolism	Lipid metabolism	Synthesis and degradation of ketone bodies	3	37	0.549761	0.999785	ko00072	CL2485.Contig2_All;CL5469.Contig13_All;CL356.Contig3_All	K01640+K01641+K00626
Metabolism	Metabolism of terpenoids and polyketides	Diterpenoid biosynthesis	6	80	0.586476	0.999785	ko00904	CL3721.Contig1_All;CL7358.Contig2_All;Unigene9946_All;Unigene24207_All;Unigene29500_All;Unigene30507_All	K04125+K04125+K04120+K04120+K04125+K04123
Metabolism	Biosynthesis of other secondary metabolites	Benzoxazinoid biosynthesis	2	26	0.605095	0.999785	ko00402	CL8323.Contig2_All;Unigene11190_All	K13229+K13229
Genetic Information Processing	Transcription	Spliceosome	102	1354	0.605872	0.999785	ko03040	CL3322.Contig5_All;CL3388.Contig10_All;CL3574.Contig3_All;CL4047.Contig3_All;CL4192.Contig8_All;CL4213.Contig2_All;CL4228.Contig5_All;CL4256.Contig2_All;CL4499.Contig7_All;CL4797.Contig1_All;CL5407.Contig1_All;CL5745.Contig1_All;CL5745.Contig2_All;CL5745.Contig5_All;CL7668.Contig1_All;CL7668.Contig2_All;CL7976.Contig2_All;CL7976.Contig3_All;CL7976.Contig6_All;CL8129.Contig2_All;CL25.Contig7_All;C…	K12823+K12890+K12812+K03283+K03283+K12878+K12875+K03283+K12830+K12842+K03283+K12868+K12868+K12868+K03283+K03283+K03283+K03283+K03283+K03283+K12812+K12822+K12822+K12881+K12881+K12881+K12881+K12881+K12811+K12837+K12837+K12835+K12835+K12835+K12896+K12837+K12812+K12812+K12812+K12741+K11093+K11093+K12811+K12812+K12829+K03283+K03283+K03283+K03283+K03283+K03283+K03283+K12893+K03283+K12900+K11984+K12890+…
Metabolism	Metabolism of cofactors and vitamins	Riboflavin metabolism	6	82	0.610925	0.999785	ko00740	CL6457.Contig1_All;CL7490.Contig8_All;CL7490.Contig9_All;Unigene26275_All;Unigene34157_All;CL2021.Contig5_All	K00794+K00953+K00953+K14652+K14652+K14652
Metabolism	Lipid metabolism	Linoleic acid metabolism	7	96	0.614301	0.999785	ko00591	CL3663.Contig2_All;CL4421.Contig9_All;CL4421.Contig11_All;CL8892.Contig2_All;Unigene5445_All;CL330.Contig3_All;CL330.Contig11_All	K00454+K07409+K07409+K00454+K00454+K15718+K15718
Genetic Information Processing	Replication and repair	Mismatch repair	9	124	0.621234	0.999785	ko03430	CL2377.Contig3_All;CL2377.Contig6_All;CL3225.Contig3_All;CL3225.Contig6_All;CL4789.Contig2_All;Unigene10986_All;Unigene13280_All;Unigene15373_All;CL823.Contig1_All	K08734+K08734+K07466+K07466+K10740+K08734+K10754+K08739+K07466
Genetic Information Processing	Transcription	RNA polymerase	20	274	0.630303	0.999785	ko03020	CL2987.Contig1_All;CL4183.Contig1_All;CL4183.Contig3_All;CL4183.Contig4_All;CL6031.Contig1_All;Unigene1851_All;Unigene7448_All;Unigene10143_All;Unigene12362_All;Unigene14307_All;Unigene14968_All;Unigene15029_All;Unigene19057_All;Unigene21058_All;Unigene21363_All;Unigene26342_All;Unigene26817_All;Unigene27185_All;Unigene33877_All;CL1671.Contig8_All	K03006+K03006+K03006+K03006+K03006+K03006+K03046+K03006+K03006+K03006+K03006+K03006+K03006+K03006+K03006+K03006+K03006+K03006+K03006+K03046
Metabolism	Metabolism of cofactors and vitamins	Ubiquinone and other terpenoid-quinone biosynthesis	12	168	0.647928	0.999785	ko00130	CL7070.Contig1_All;CL7070.Contig2_All;CL7538.Contig2_All;Unigene16965_All;Unigene23820_All;Unigene24394_All;Unigene24403_All;CL364.Contig1_All;CL364.Contig3_All;CL1474.Contig6_All;CL1929.Contig2_All;CL1929.Contig5_All	K03809+K03809+K00815+K03809+K03809+K12502+K12502+K01904+K01904+K09834+K01904+K01904
Environmental Information Processing	Signal transduction	MAPK signaling pathway - plant	75	1027	0.701655	0.999785	ko04016	CL2346.Contig2_All;CL2657.Contig1_All;CL2657.Contig3_All;CL2926.Contig1_All;CL3399.Contig2_All;CL3476.Contig3_All;CL3745.Contig3_All;CL3745.Contig4_All;CL3944.Contig8_All;CL4142.Contig1_All;CL4305.Contig1_All;CL4808.Contig2_All;CL4872.Contig2_All;CL5628.Contig8_All;CL5666.Contig1_All;CL5975.Contig6_All;CL6197.Contig1_All;CL6197.Contig6_All;CL6240.Contig5_All;CL6274.Contig2_All;CL6294.Contig1_All;…	K20772+K20718+K20718+K02183+K13413+K02183+K20547+K20547+K13447+K20547+K20547+K20547+K20606+K20718+K00940+K13424+K13413+K13413+K14509+K02183+K20728+K20718+K13420+K14497+K14497+K20718+K13422+K13422+K14498+K20718+K20726+K13424+K14509+K13414+K14509+K20726+K20726+K20536+K14509+K20557+K13447+K02183+K02183+K13420+K13420+K13420+K13420+K02183+K20547+K03781+K14498+K14498+K20603+K20603+K20772+K13420+K02183+…
Metabolism	Global and overview maps	Fatty acid metabolism	26	369	0.708995	0.999785	ko01212	CL3020.Contig7_All;CL3020.Contig24_All;CL3020.Contig28_All;CL3954.Contig3_All;CL3954.Contig7_All;CL3954.Contig8_All;CL5496.Contig6_All;CL5904.Contig6_All;CL5904.Contig7_All;CL6610.Contig3_All;CL6610.Contig5_All;Unigene6698_All;Unigene8152_All;Unigene10827_All;Unigene10929_All;Unigene10930_All;Unigene11001_All;Unigene20805_All;Unigene26637_All;Unigene29486_All;CL356.Contig3_All;CL1392.Contig1_All;…	K00232+K00232+K00232+K10703+K10703+K10703+K07513+K01962+K01962+K01074+K01074+K07513+K07513+K00232+K10781+K10781+K10703+K10781+K09458+K10256+K00626+K10527+K10527+K10527+K10527+K03921
Metabolism	Global and overview maps	Biosynthesis of secondary metabolites	358	4771	0.717341	0.999785	ko01110	CL2346.Contig2_All;CL2416.Contig2_All;CL2426.Contig3_All;CL2447.Contig4_All;CL2524.Contig1_All;CL2646.Contig8_All;CL2678.Contig6_All;CL2762.Contig7_All;CL2768.Contig2_All;CL2768.Contig13_All;CL2829.Contig3_All;CL2843.Contig3_All;CL2850.Contig2_All;CL2897.Contig4_All;CL2947.Contig8_All;CL2989.Contig4_All;CL2990.Contig4_All;CL3002.Contig9_All;CL3002.Contig12_All;CL3002.Contig13_All;CL3020.Contig7_A…	K20772+K05349+K00053+K04035+K00218+K00430+K00134+K01681+K08730+K08730+K00006+K01681+K00021+K00600+K01568+K00001+K01940+K08081+K08081+K08081+K00232+K00232+K00232+K00703+K01778+K12742+K12742+K12742+K12742+K00895+K14455+K14455+K14455+K14455+K14455+K14455+K14455+K14455+K14455+K00616+K00134+K15397+K15397+K00162+K01620+K13544+K00454+K22949+K04125+K09838+K09838+K00083+K01593+K00013+K13034+K01623+K01623+…
Metabolism	Lipid metabolism	Biosynthesis of unsaturated fatty acids	13	192	0.723703	0.999785	ko01040	CL3020.Contig7_All;CL3020.Contig24_All;CL3020.Contig28_All;CL3954.Contig3_All;CL3954.Contig7_All;CL3954.Contig8_All;CL5496.Contig6_All;Unigene6698_All;Unigene8152_All;Unigene10827_All;Unigene11001_All;Unigene29486_All;CL1795.Contig1_All	K00232+K00232+K00232+K10703+K10703+K10703+K07513+K07513+K07513+K00232+K10703+K10256+K03921
Cellular Processes	Transport and catabolism	Peroxisome	31	442	0.731313	0.999785	ko04146	CL2485.Contig2_All;CL3020.Contig7_All;CL3020.Contig24_All;CL3020.Contig28_All;CL3251.Contig18_All;CL3289.Contig2_All;CL4530.Contig3_All;CL4721.Contig1_All;CL5496.Contig6_All;CL7797.Contig1_All;CL8254.Contig12_All;CL8254.Contig16_All;CL8254.Contig18_All;CL8254.Contig21_All;CL8486.Contig3_All;CL8870.Contig10_All;Unigene4223_All;Unigene4971_All;Unigene5814_All;Unigene6698_All;Unigene8152_All;Unigene…	K01640+K00232+K00232+K00232+K13347+K04565+K11517+K05677+K07513+K06664+K04565+K04565+K04565+K04565+K11147+K04565+K04565+K11147+K04565+K07513+K07513+K13347+K00232+K01578+K03781+K00031+K04564+K03781+K03781+K13344+K13344
Metabolism	Metabolism of other amino acids	Cyanoamino acid metabolism	18	263	0.731324	0.999785	ko00460	CL2416.Contig2_All;CL2897.Contig4_All;CL3877.Contig1_All;CL5862.Contig27_All;CL5862.Contig37_All;CL6225.Contig2_All;CL8892.Contig12_All;Unigene5496_All;Unigene6646_All;Unigene7343_All;Unigene26444_All;Unigene26877_All;Unigene26879_All;Unigene26880_All;Unigene26944_All;Unigene29066_All;CL1370.Contig2_All;CL1797.Contig5_All	K05349+K00600+K13034+K01188+K01188+K05349+K01188+K01188+K01188+K01188+K01188+K01188+K01188+K01188+K01188+K01188+K05349+K00600
Metabolism	Metabolism of other amino acids	Taurine and hypotaurine metabolism	4	64	0.735646	0.999785	ko00430	CL4031.Contig1_All;CL4031.Contig3_All;CL4031.Contig8_All;CL8270.Contig3_All	K10712+K10712+K10712+K10712
Cellular Processes	Transport and catabolism	Phagosome	31	443	0.735775	0.999785	ko04145	CL2561.Contig1_All;CL3731.Contig5_All;CL3731.Contig6_All;CL4018.Contig5_All;CL4490.Contig4_All;CL6918.Contig12_All;CL6928.Contig4_All;CL7414.Contig1_All;CL48.Contig6_All;CL75.Contig1_All;CL8485.Contig54_All;CL8829.Contig6_All;CL8829.Contig10_All;Unigene10743_All;Unigene10751_All;Unigene23817_All;CL251.Contig12_All;CL297.Contig6_All;CL297.Contig8_All;CL297.Contig13_All;Unigene29702_All;Unigene3381…	K03661+K12182+K12182+K02151+K07374+K08057+K07375+K04392+K05692+K01365+K07374+K07375+K07375+K05692+K05692+K05692+K00921+K12182+K12182+K12182+K08054+K10956+K02145+K02154+K02155+K07888+K07375+K07375+K02152+K00921+K00921
Metabolism	Metabolism of terpenoids and polyketides	Carotenoid biosynthesis	11	166	0.739129	0.999785	ko00906	CL3830.Contig1_All;CL3830.Contig4_All;CL5659.Contig2_All;CL8816.Contig20_All;Unigene21761_All;CL515.Contig4_All;CL515.Contig9_All;CL515.Contig12_All;CL841.Contig1_All;CL1267.Contig3_All;CL1531.Contig4_All	K09838+K09838+K09843+K09843+K09843+K09841+K09841+K09841+K09841+K15744+K09838
Metabolism	Lipid metabolism	Fatty acid degradation	20	298	0.769295	0.999785	ko00071	CL2989.Contig4_All;CL3020.Contig7_All;CL3020.Contig24_All;CL3020.Contig28_All;CL5496.Contig6_All;Unigene6698_All;Unigene8152_All;Unigene10827_All;Unigene21829_All;Unigene21841_All;Unigene21842_All;Unigene21846_All;Unigene25405_All;CL356.Contig3_All;CL1392.Contig1_All;CL1392.Contig3_All;CL1392.Contig4_All;CL1392.Contig9_All;CL1615.Contig2_All;CL1615.Contig10_All	K00001+K00232+K00232+K00232+K07513+K07513+K07513+K00232+K18857+K18857+K18857+K18857+K07425+K00626+K10527+K10527+K10527+K10527+K00121+K00121
Cellular Processes	Transport and catabolism	Endocytosis	74	1039	0.776245	0.999785	ko04144	CL2698.Contig9_All;CL2698.Contig18_All;CL2698.Contig21_All;CL3156.Contig2_All;CL3642.Contig3_All;CL3731.Contig5_All;CL3731.Contig6_All;CL4047.Contig3_All;CL4192.Contig8_All;CL4256.Contig2_All;CL4712.Contig1_All;CL4879.Contig3_All;CL4879.Contig4_All;CL5407.Contig1_All;CL5952.Contig2_All;CL6090.Contig3_All;CL6571.Contig6_All;CL6571.Contig8_All;CL6863.Contig15_All;CL7493.Contig2_All;CL7645.Contig2_A…	K07901+K07901+K07901+K07904+K05747+K12182+K12182+K03283+K03283+K03283+K05755+K18468+K18468+K03283+K11247+K12191+K12200+K12200+K12471+K05747+K19476+K03283+K03283+K05747+K12189+K03283+K03283+K03283+K03283+K05747+K00889+K05747+K03283+K03283+K03283+K03283+K03283+K03283+K12471+K03283+K07937+K03283+K05747+K03283+K03283+K12183+K01115+K01115+K01115+K11866+K11866+K12182+K12182+K12182+K03283+K03283+K12194+…
Metabolism	Amino acid metabolism	Phenylalanine, tyrosine and tryptophan biosynthesis	15	230	0.782904	0.999785	ko00400	CL3136.Contig4_All;CL3136.Contig9_All;CL3136.Contig13_All;CL3136.Contig14_All;CL3136.Contig16_All;CL3136.Contig18_All;CL3136.Contig19_All;CL3136.Contig22_All;CL3136.Contig23_All;CL7538.Contig2_All;CL8281.Contig1_All;CL8281.Contig2_All;CL8379.Contig10_All;CL8379.Contig17_All;CL1151.Contig2_All	K14455+K14455+K14455+K14455+K14455+K14455+K14455+K14455+K14455+K00815+K13832+K13832+K05359+K05359+K00766
Genetic Information Processing	Translation	mRNA surveillance pathway	68	962	0.787682	0.999785	ko03015	CL2226.Contig3_All;CL2818.Contig6_All;CL3574.Contig3_All;CL3793.Contig9_All;CL4163.Contig3_All;CL4228.Contig5_All;CL4602.Contig1_All;CL5428.Contig3_All;CL5829.Contig2_All;CL12.Contig31_All;CL25.Contig7_All;CL52.Contig1_All;CL52.Contig12_All;CL52.Contig13_All;CL52.Contig14_All;CL52.Contig19_All;CL53.Contig8_All;CL53.Contig11_All;CL53.Contig12_All;CL53.Contig18_All;CL54.Contig4_All;CL109.Contig10_A…	K14397+K14400+K12812+K14411+K14399+K12875+K14325+K14411+K06965+K13171+K12812+K12881+K12881+K12881+K12881+K12881+K00565+K00565+K00565+K00565+K11583+K13171+K14411+K14411+K13917+K06269+K11584+K11584+K14409+K14409+K14409+K14409+K12812+K12812+K12812+K14376+K14376+K04354+K14376+K14376+K12812+K14376+K13917+K14416+K13171+K04382+K03265+K03265+K14325+K14411+K13171+K13171+K13126+K14399+K04382+K14325+K14409+…
Metabolism	Amino acid metabolism	Arginine and proline metabolism	20	303	0.793286	0.999785	ko00330	CL2409.Contig2_All;CL3136.Contig4_All;CL3136.Contig9_All;CL3136.Contig13_All;CL3136.Contig14_All;CL3136.Contig16_All;CL3136.Contig18_All;CL3136.Contig19_All;CL3136.Contig22_All;CL3136.Contig23_All;CL4372.Contig2_All;CL6208.Contig1_All;Unigene7398_All;CL803.Contig7_All;CL854.Contig4_All;CL854.Contig6_All;CL854.Contig11_All;CL854.Contig15_All;CL1126.Contig2_All;CL2126.Contig11_All	K00472+K14455+K14455+K14455+K14455+K14455+K14455+K14455+K14455+K14455+K01476+K00472+K17839+K00472+K01611+K01611+K01611+K01611+K12657+K00797
Metabolism	Amino acid metabolism	Phenylalanine metabolism	20	305	0.802384	0.999785	ko00360	CL3136.Contig4_All;CL3136.Contig9_All;CL3136.Contig13_All;CL3136.Contig14_All;CL3136.Contig16_All;CL3136.Contig18_All;CL3136.Contig19_All;CL3136.Contig22_All;CL3136.Contig23_All;CL3857.Contig1_All;CL4992.Contig2_All;CL4992.Contig4_All;CL7538.Contig2_All;Unigene7761_All;Unigene21387_All;Unigene28150_All;CL364.Contig1_All;CL364.Contig3_All;CL1929.Contig2_All;CL1929.Contig5_All	K14455+K14455+K14455+K14455+K14455+K14455+K14455+K14455+K14455+K01593+K00588+K00588+K00815+K00276+K01593+K00276+K01904+K01904+K01904+K01904
Genetic Information Processing	Folding, sorting and degradation	Protein processing in endoplasmic reticulum	92	1297	0.811776	0.999785	ko04141	CL2360.Contig3_All;CL2360.Contig4_All;CL2614.Contig1_All;CL2799.Contig8_All;CL3256.Contig9_All;CL3256.Contig10_All;CL3864.Contig4_All;CL3864.Contig7_All;CL3864.Contig11_All;CL3864.Contig12_All;CL3864.Contig13_All;CL4047.Contig3_All;CL4077.Contig2_All;CL4077.Contig4_All;CL4077.Contig12_All;CL4192.Contig8_All;CL4200.Contig3_All;CL4256.Contig2_All;CL4392.Contig5_All;CL4392.Contig10_All;CL4684.Contig…	K05546+K05546+K10666+K13525+K10950+K10950+K09503+K09503+K09503+K09503+K09503+K03283+K04554+K04554+K04554+K03283+K09540+K03283+K12670+K12670+K10661+K10661+K10661+K14003+K12668+K03283+K14004+K08057+K03283+K03283+K13993+K03283+K03283+K03283+K03283+K09490+K06689+K10950+K03283+K03283+K03283+K03283+K03283+K03283+K06689+K03283+K13719+K03283+K09503+K03283+K04523+K06689+K03283+K04079+K10636+K10636+K10636+…
Metabolism	Metabolism of other amino acids	Selenocompound metabolism	11	179	0.820295	0.999785	ko00450	CL2944.Contig1_All;CL7415.Contig1_All;CL94.Contig1_All;CL94.Contig11_All;CL94.Contig18_All;Unigene10595_All;Unigene26430_All;CL1019.Contig24_All;CL2050.Contig4_All;CL2050.Contig6_All;CL2050.Contig8_All	K00384+K00384+K00549+K00549+K00549+K00549+K00549+K01739+K00549+K00549+K00549
Metabolism	Metabolism of other amino acids	beta-Alanine metabolism	11	180	0.825657	0.999785	ko00410	CL8230.Contig3_All;CL8230.Contig6_All;CL8230.Contig7_All;Unigene7398_All;Unigene7761_All;Unigene14338_All;Unigene15461_All;Unigene26672_All;Unigene28150_All;CL1111.Contig5_All;CL2126.Contig11_All	K01464+K01464+K01464+K17839+K00276+K05605+K01578+K01431+K00276+K00207+K00797
Metabolism	Metabolism of terpenoids and polyketides	Sesquiterpenoid and triterpenoid biosynthesis	4	74	0.830738	0.999785	ko00909	CL8327.Contig2_All;CL97.Contig18_All;CL97.Contig19_All;CL97.Contig26_All	K00801+K00801+K00801+K00801
Metabolism	Metabolism of cofactors and vitamins	Thiamine metabolism	4	79	0.866448	0.999785	ko00730	CL5317.Contig3_All;CL1552.Contig5_All;CL1552.Contig6_All;CL1552.Contig9_All	K20896+K03146+K03146+K03146
Environmental Information Processing	Signal transduction	Plant hormone signal transduction	106	1522	0.876154	0.999785	ko04075	CL2193.Contig3_All;CL2256.Contig10_All;CL2256.Contig18_All;CL2373.Contig2_All;CL2489.Contig8_All;CL2607.Contig1_All;CL2607.Contig2_All;CL2607.Contig4_All;CL2607.Contig6_All;CL2897.Contig3_All;CL2897.Contig15_All;CL2897.Contig16_All;CL2899.Contig2_All;CL2899.Contig3_All;CL2921.Contig5_All;CL3050.Contig14_All;CL3187.Contig6_All;CL3266.Contig1_All;CL3266.Contig4_All;CL3266.Contig7_All;CL3399.Contig2…	K14431+K13464+K13464+K14491+K14491+K14484+K14484+K14484+K14484+K14432+K14432+K14432+K14486+K14486+K16189+K14432+K14489+K13464+K13464+K13464+K13413+K14494+K14488+K14488+K14484+K13463+K13463+K13413+K13413+K14509+K14487+K14487+K13464+K14491+K14491+K14500+K14500+K14500+K14500+K14500+K13415+K14497+K14497+K13464+K13464+K13422+K13422+K13464+K14498+K14484+K14504+K14491+K14500+K13946+K14486+K13946+K14509+…
Metabolism	Energy metabolism	Sulfur metabolism	9	161	0.87946	0.999785	ko00920	CL3877.Contig1_All;CL4573.Contig1_All;CL5192.Contig2_All;CL5882.Contig1_All;CL5882.Contig6_All;CL6602.Contig1_All;CL13.Contig3_All;CL1019.Contig24_All;CL1661.Contig2_All	K13034+K01082+K00392+K00640+K00640+K00640+K00860+K01739+K01082
Metabolism	Biosynthesis of other secondary metabolites	Flavonoid biosynthesis	8	146	0.88183	0.999785	ko00941	CL4992.Contig2_All;CL4992.Contig4_All;Unigene20766_All;Unigene27034_All;CL322.Contig5_All;CL322.Contig6_All;CL322.Contig10_All;CL1001.Contig4_All	K00588+K00588+K13080+K05278+K05278+K05277+K05278+K01859
Metabolism	Lipid metabolism	Cutin, suberine and wax biosynthesis	2	49	0.899654	0.999785	ko00073	Unigene23962_All;CL665.Contig1_All	K15400+K17991
Metabolism	Carbohydrate metabolism	Citrate cycle (TCA cycle)	14	243	0.899976	0.999785	ko00020	CL2762.Contig7_All;CL2843.Contig3_All;CL3483.Contig2_All;CL5111.Contig7_All;CL5645.Contig2_All;Unigene8696_All;Unigene10345_All;Unigene12706_All;Unigene27119_All;Unigene28924_All;Unigene28992_All;Unigene29109_All;Unigene31939_All;CL1545.Contig2_All	K01681+K01681+K00162+K01681+K00382+K01681+K01647+K00026+K00026+K01647+K01647+K00031+K00382+K00162
Genetic Information Processing	Folding, sorting and degradation	Ubiquitin mediated proteolysis	50	766	0.905503	0.999785	ko04120	CL2241.Contig3_All;CL2241.Contig4_All;CL2241.Contig13_All;CL2410.Contig12_All;CL2410.Contig14_All;CL2774.Contig3_All;CL3274.Contig1_All;CL3398.Contig8_All;CL3398.Contig17_All;CL3819.Contig9_All;CL4077.Contig2_All;CL4077.Contig4_All;CL4077.Contig12_All;CL4813.Contig3_All;CL5095.Contig9_All;CL5095.Contig12_All;CL5586.Contig5_All;CL6233.Contig1_All;CL8352.Contig9_All;CL8466.Contig5_All;CL8466.Contig…	K10590+K10590+K10590+K10581+K10581+K10573+K10614+K10590+K10590+K03875+K04554+K04554+K04554+K10576+K10581+K10581+K10588+K10581+K10592+K10144+K10144+K10580+K10592+K10592+K06689+K10614+K10614+K10614+K06689+K06689+K06689+K06689+K10579+K10576+K10576+K10576+K10576+K10576+K10576+K10576+K10576+K10144+K10614+K10614+K10614+K10614+K10614+K10614+K10614+K10260
Metabolism	Lipid metabolism	Ether lipid metabolism	7	138	0.91363	0.999785	ko00565	CL5928.Contig2_All;Unigene17641_All;Unigene17643_All;CL180.Contig6_All;CL180.Contig7_All;CL180.Contig14_All;CL422.Contig3_All	K13519+K13510+K13510+K01115+K01115+K01115+K13510
Metabolism	Nucleotide metabolism	Pyrimidine metabolism	42	658	0.91492	0.999785	ko00240	CL2938.Contig2_All;CL2938.Contig3_All;CL2987.Contig1_All;CL4183.Contig1_All;CL4183.Contig3_All;CL4183.Contig4_All;CL5666.Contig1_All;CL6031.Contig1_All;CL7160.Contig1_All;CL8230.Contig3_All;CL8230.Contig6_All;CL8230.Contig7_All;CL8793.Contig2_All;Unigene1851_All;Unigene4771_All;Unigene5665_All;Unigene7448_All;Unigene10143_All;Unigene12362_All;Unigene14307_All;Unigene14968_All;Unigene15029_All;Uni…	K01510+K01510+K03006+K03006+K03006+K03006+K00940+K03006+K03787+K01464+K01464+K01464+K01240+K03006+K01240+K01240+K03046+K03006+K03006+K03006+K03006+K03006+K03006+K03006+K03006+K03006+K01431+K00876+K00876+K00876+K03006+K00940+K03006+K01937+K03006+K00940+K00940+K00207+K01081+K03046+K13998+K02685
Metabolism	Amino acid metabolism	Glycine, serine and threonine metabolism	14	250	0.919768	0.999785	ko00260	CL2897.Contig4_All;CL3553.Contig14_All;CL4365.Contig3_All;CL5645.Contig2_All;CL7516.Contig4_All;CL7800.Contig1_All;CL7800.Contig2_All;Unigene7761_All;Unigene10964_All;Unigene10967_All;Unigene28150_All;Unigene31939_All;CL1760.Contig4_All;CL1797.Contig5_All	K00600+K01620+K00872+K00382+K00605+K00605+K00605+K00276+K01620+K01620+K00276+K00382+K15633+K00600
Genetic Information Processing	Replication and repair	Non-homologous end-joining	1	32	0.922976	0.999785	ko03450	Unigene22116_All	K10777
Metabolism	Amino acid metabolism	Valine, leucine and isoleucine degradation	15	269	0.928634	0.999785	ko00280	CL2485.Contig2_All;CL5469.Contig13_All;CL5496.Contig6_All;CL5645.Contig2_All;CL5683.Contig2_All;CL5683.Contig3_All;CL6867.Contig2_All;Unigene6698_All;Unigene8152_All;Unigene14338_All;Unigene26796_All;Unigene31939_All;CL356.Contig3_All;CL809.Contig2_All;CL809.Contig4_All	K01640+K01641+K07513+K00382+K01968+K01968+K09699+K07513+K07513+K05605+K01968+K00382+K00626+K00167+K00167
Environmental Information Processing	Membrane transport	ABC transporters	17	300	0.929641	0.999785	ko02010	CL2467.Contig3_All;CL2777.Contig4_All;CL2907.Contig3_All;CL4721.Contig1_All;CL4747.Contig2_All;CL4747.Contig3_All;Unigene1752_All;Unigene4560_All;Unigene4997_All;Unigene5469_All;Unigene7172_All;Unigene9840_All;Unigene29602_All;Unigene33840_All;CL439.Contig15_All;CL954.Contig10_All;CL1962.Contig17_All	K05658+K05658+K05681+K05677+K05658+K05658+K05658+K05658+K05658+K05658+K05658+K05681+K05681+K05681+K05681+K05658+K05681
Metabolism	Lipid metabolism	Fatty acid biosynthesis	9	176	0.931172	0.999785	ko00061	CL5904.Contig6_All;CL5904.Contig7_All;Unigene10929_All;Unigene10930_All;Unigene20805_All;Unigene26637_All;CL295.Contig1_All;CL295.Contig2_All;CL1795.Contig1_All	K01962+K01962+K10781+K10781+K10781+K09458+K10782+K10782+K03921
Genetic Information Processing	Folding, sorting and degradation	Proteasome	13	240	0.932984	0.999785	ko03050	CL2190.Contig1_All;CL2190.Contig3_All;CL2833.Contig3_All;CL6128.Contig1_All;CL6918.Contig9_All;CL6918.Contig11_All;CL6918.Contig17_All;Unigene26723_All;CL573.Contig8_All;CL573.Contig15_All;CL573.Contig20_All;CL1660.Contig1_All;CL1660.Contig2_All	K02739+K02739+K03065+K03029+K02739+K02739+K02739+K03065+K03028+K03028+K03028+K03032+K03032
Genetic Information Processing	Folding, sorting and degradation	Protein export	10	197	0.943022	0.999785	ko03060	CL4200.Contig3_All;CL7515.Contig1_All;CL8386.Contig4_All;CL8569.Contig5_All;CL8569.Contig7_All;Unigene1692_All;Unigene6248_All;Unigene26808_All;Unigene30010_All;Unigene33815_All	K09540+K12948+K09648+K13431+K13431+K09490+K13431+K09490+K09490+K10956
Metabolism	Biosynthesis of other secondary metabolites	Monobactam biosynthesis	1	41	0.96257	0.999785	ko00261	CL4536.Contig1_All	K00215
Genetic Information Processing	Replication and repair	DNA replication	6	140	0.963	0.999785	ko03030	CL3225.Contig3_All;CL3225.Contig6_All;CL4789.Contig2_All;Unigene13280_All;CL823.Contig1_All;CL2076.Contig3_All	K07466+K07466+K10740+K10754+K07466+K02685
Metabolism	Lipid metabolism	Glycerophospholipid metabolism	29	506	0.965139	0.999785	ko00564	CL2768.Contig2_All;CL2768.Contig13_All;CL2829.Contig3_All;CL4570.Contig1_All;CL4570.Contig5_All;CL4937.Contig1_All;CL5580.Contig4_All;CL5928.Contig2_All;CL7105.Contig12_All;Unigene5444_All;Unigene10823_All;Unigene17641_All;Unigene17643_All;CL180.Contig6_All;CL180.Contig7_All;CL180.Contig14_All;CL422.Contig3_All;CL821.Contig3_All;CL821.Contig16_All;CL821.Contig17_All;CL821.Contig20_All;CL821.Conti…	K08730+K08730+K00006+K00995+K00995+K06130+K00901+K13519+K06130+K15728+K13506+K13510+K13510+K01115+K01115+K01115+K13510+K14156+K14156+K14156+K14156+K14156+K14156+K14156+K01126+K01126+K18696+K18696+K00901
Metabolism	Carbohydrate metabolism	Ascorbate and aldarate metabolism	13	259	0.965866	0.999785	ko00053	CL4415.Contig2_All;CL4415.Contig5_All;CL7899.Contig1_All;Unigene4000_All;Unigene5251_All;Unigene5271_All;Unigene7085_All;Unigene7222_All;Unigene28451_All;Unigene31900_All;Unigene36730_All;Unigene36755_All;Unigene37509_All	K14190+K14190+K21888+K08232+K08232+K08232+K08232+K12447+K12447+K08232+K08232+K10047+K12447
Metabolism	Lipid metabolism	Arachidonic acid metabolism	2	66	0.967184	0.999785	ko00590	Unigene1830_All;Unigene25405_All	K00432+K07425
Metabolism	Glycan biosynthesis and metabolism	Glycosphingolipid biosynthesis - globo and isoglobo series	1	43	0.968117	0.999785	ko00603	Unigene10504_All	K07407
Metabolism	Metabolism of cofactors and vitamins	Biotin metabolism	1	43	0.968117	0.999785	ko00780	Unigene26637_All	K09458
Metabolism	Metabolism of terpenoids and polyketides	Terpenoid backbone biosynthesis	11	229	0.969122	0.999785	ko00900	CL2477.Contig2_All;CL2850.Contig2_All;CL3072.Contig6_All;CL3072.Contig7_All;CL3072.Contig8_All;CL3072.Contig14_All;CL5469.Contig13_All;Unigene361_All;Unigene17000_All;Unigene23168_All;CL356.Contig3_All	K15889+K00021+K12742+K12742+K12742+K12742+K01641+K01823+K13789+K05906+K00626
Genetic Information Processing	Replication and repair	Nucleotide excision repair	8	179	0.969632	0.999785	ko03420	CL3225.Contig3_All;CL3225.Contig6_All;CL4450.Contig3_All;CL4789.Contig2_All;Unigene13280_All;Unigene22271_All;CL199.Contig3_All;CL823.Contig1_All	K07466+K07466+K06634+K10740+K10754+K02202+K03143+K07466
Metabolism	Amino acid metabolism	Lysine degradation	7	163	0.971412	0.999785	ko00310	CL3216.Contig8_All;CL356.Contig3_All;CL1190.Contig2_All;CL1190.Contig12_All;CL1429.Contig2_All;CL2081.Contig3_All;CL2081.Contig4_All	K11420+K00626+K22748+K22748+K11423+K11419+K11419
Metabolism	Lipid metabolism	Steroid biosynthesis	6	147	0.973705	0.999785	ko00100	CL7224.Contig3_All;CL8327.Contig2_All;CL97.Contig18_All;CL97.Contig19_All;CL97.Contig26_All;Unigene32168_All	K01853+K00801+K00801+K00801+K00801+K07748
Metabolism	Metabolism of terpenoids and polyketides	Zeatin biosynthesis	1	46	0.974936	0.999785	ko00908	CL937.Contig2_All	K13496
Metabolism	Carbohydrate metabolism	Pyruvate metabolism	24	443	0.976181	0.999785	ko00620	CL3483.Contig2_All;CL3630.Contig5_All;CL5645.Contig2_All;CL5904.Contig6_All;CL5904.Contig7_All;CL6071.Contig5_All;CL49.Contig1_All;CL49.Contig3_All;CL8838.Contig3_All;Unigene3141_All;Unigene4077_All;Unigene5151_All;Unigene5181_All;Unigene12706_All;Unigene19895_All;Unigene27119_All;Unigene28646_All;Unigene31939_All;CL356.Contig3_All;CL874.Contig5_All;CL874.Contig13_All;CL1545.Contig2_All;CL2115.Co…	K00162+K01069+K00382+K01962+K01962+K00873+K00029+K00029+K00029+K00873+K00873+K00873+K00873+K00026+K01069+K00026+K00029+K00382+K00626+K01595+K01595+K00162+K01595+K01069
Organismal Systems	Environmental adaptation	Plant-pathogen interaction	92	1439	0.977109	0.999785	ko04626	CL2626.Contig2_All;CL2905.Contig2_All;CL2926.Contig1_All;CL3180.Contig1_All;CL3244.Contig4_All;CL3399.Contig2_All;CL3443.Contig2_All;CL3443.Contig3_All;CL3476.Contig3_All;CL3944.Contig8_All;CL4571.Contig1_All;CL4835.Contig3_All;CL4835.Contig6_All;CL5050.Contig3_All;CL5181.Contig2_All;CL5374.Contig2_All;CL5975.Contig2_All;CL5975.Contig6_All;CL6197.Contig1_All;CL6197.Contig6_All;CL6274.Contig2_All;…	K13448+K09422+K02183+K09422+K13412+K13413+K15397+K15397+K02183+K13447+K18835+K15397+K15397+K15397+K05391+K13466+K18835+K13424+K13413+K13413+K02183+K05391+K09422+K13420+K13459+K09422+K13459+K13430+K13430+K13430+K13412+K09422+K13436+K13424+K13459+K13412+K13459+K13436+K13414+K20536+K09422+K13412+K13448+K13447+K02183+K05391+K02183+K13420+K13412+K13420+K13420+K13420+K09422+K01373+K02183+K13412+K05391+…
Metabolism	Amino acid metabolism	Histidine metabolism	2	72	0.978165	0.999785	ko00340	CL3867.Contig5_All;CL5150.Contig5_All	K00013+K11755
Metabolism	Biosynthesis of other secondary metabolites	Stilbenoid, diarylheptanoid and gingerol biosynthesis	2	73	0.979609	0.999785	ko00945	CL4992.Contig2_All;CL4992.Contig4_All	K00588+K00588
Metabolism	Metabolism of cofactors and vitamins	Nicotinate and nicotinamide metabolism	7	172	0.981361	0.999785	ko00760	CL7160.Contig1_All;CL8793.Contig2_All;Unigene4700_All;Unigene4771_All;Unigene5665_All;CL1041.Contig1_All;CL1132.Contig1_All	K03787+K01240+K00858+K01240+K01240+K06210+K01081
Metabolism	Metabolism of cofactors and vitamins	Folate biosynthesis	5	137	0.983017	0.999785	ko00790	CL8767.Contig1_All;Unigene26275_All;Unigene34157_All;CL1818.Contig21_All;CL2021.Contig5_All	K01930+K14652+K14652+K13998+K14652
Metabolism	Glycan biosynthesis and metabolism	Glycosylphosphatidylinositol(GPI)-anchor biosynthesis	3	100	0.985558	0.999785	ko00563	Unigene6726_All;Unigene20694_All;CL1185.Contig4_All	K11001+K03860+K07542
Metabolism	Metabolism of cofactors and vitamins	Porphyrin and chlorophyll metabolism	7	179	0.986762	0.999785	ko00860	CL2447.Contig4_All;CL2524.Contig1_All;CL3632.Contig1_All;CL139.Contig8_All;CL888.Contig1_All;CL2038.Contig6_All;CL2134.Contig1_All	K04035+K00218+K13544+K01772+K13600+K01599+K08101
Metabolism	Glycan biosynthesis and metabolism	Other types of O-glycan biosynthesis	2	81	0.988262	0.999785	ko00514	CL16.Contig11_All;CL528.Contig5_All	K09667+K09667
Genetic Information Processing	Replication and repair	Homologous recombination	5	144	0.988401	0.999785	ko03440	CL3225.Contig3_All;CL3225.Contig6_All;CL4162.Contig3_All;CL4789.Contig2_All;CL823.Contig1_All	K07466+K07466+K10875+K10740+K07466
Genetic Information Processing	Translation	Aminoacyl-tRNA biosynthesis	11	255	0.989549	0.999785	ko00970	CL3200.Contig5_All;CL3620.Contig9_All;CL5483.Contig1_All;CL5483.Contig5_All;CL6763.Contig2_All;CL7821.Contig5_All;Unigene15104_All;CL1122.Contig7_All;CL1122.Contig9_All;CL1960.Contig4_All;CL1960.Contig19_All	K01875+K01867+K02433+K02433+K01867+K01890+K01870+K02433+K02433+K02433+K02433
Genetic Information Processing	Translation	Ribosome biogenesis in eukaryotes	22	437	0.989563	0.999785	ko03008	CL3242.Contig2_All;CL3242.Contig3_All;CL3242.Contig4_All;CL3242.Contig8_All;CL3960.Contig1_All;CL4848.Contig7_All;CL5396.Contig3_All;CL5596.Contig1_All;CL7252.Contig2_All;CL39.Contig9_All;Unigene3828_All;Unigene3860_All;Unigene6821_All;Unigene7489_All;Unigene34350_All;CL877.Contig4_All;CL877.Contig15_All;CL877.Contig19_All;CL877.Contig29_All;CL968.Contig3_All;CL968.Contig6_All;CL968.Contig7_All	K14537+K14537+K14537+K14537+K14570+K12619+K07936+K14548+K03115+K03115+K03115+K03115+K03115+K03115+K11883+K14290+K14290+K14290+K14290+K03264+K03264+K03264
Genetic Information Processing	Replication and repair	Base excision repair	4	143	0.996234	0.999785	ko03410	CL6074.Contig2_All;CL1626.Contig4_All;CL1626.Contig5_All;CL1752.Contig2_All	K10802+K01246+K01246+K10771
Metabolism	Lipid metabolism	Glycerolipid metabolism	14	333	0.996595	0.999785	ko00561	CL3234.Contig4_All;CL5580.Contig4_All;CL5928.Contig2_All;CL6180.Contig3_All;Unigene5444_All;Unigene10504_All;Unigene10823_All;Unigene15139_All;Unigene21523_All;Unigene28112_All;Unigene28917_All;Unigene33219_All;CL1642.Contig5_All;CL2096.Contig1_All	K00679+K00901+K13519+K06119+K15728+K07407+K13506+K09480+K00002+K06119+K00002+K09480+K11155+K00901
Genetic Information Processing	Folding, sorting and degradation	RNA degradation	37	740	0.998748	0.999785	ko03018	CL2468.Contig4_All;CL2468.Contig5_All;CL2468.Contig7_All;CL2468.Contig8_All;CL2576.Contig13_All;CL3595.Contig4_All;CL4036.Contig1_All;CL4036.Contig10_All;CL4755.Contig1_All;CL4848.Contig7_All;CL6181.Contig3_All;CL6805.Contig6_All;CL8226.Contig4_All;CL104.Contig39_All;CL8488.Contig4_All;CL8488.Contig6_All;CL8488.Contig7_All;CL8488.Contig11_All;CL8564.Contig27_All;CL8737.Contig3_All;CL8737.Contig11…	K12604+K12604+K12604+K12604+K03514+K04043+K12599+K12599+K03514+K12619+K12616+K12614+K12590+K12607+K00850+K00850+K00850+K00850+K12598+K03514+K03514+K12598+K12598+K12614+K04077+K12614+K12614+K18681+K04043+K13126+K00850+K01689+K04043+K04043+K01148+K12611+K10643
Metabolism	Amino acid metabolism	Tryptophan metabolism	8	246	0.998894	0.999785	ko00380	CL3857.Contig1_All;CL4421.Contig9_All;CL4421.Contig11_All;Unigene17279_All;Unigene21387_All;CL356.Contig3_All;CL1426.Contig3_All;CL1426.Contig18_All	K01593+K07409+K07409+K03781+K01593+K00626+K03781+K03781
Genetic Information Processing	Transcription	Basal transcription factors	6	207	0.998974	0.999785	ko03022	CL4450.Contig3_All;CL7703.Contig4_All;CL7703.Contig8_All;Unigene22271_All;CL199.Contig3_All;CL645.Contig4_All	K06634+K03126+K03126+K02202+K03143+K03130
Metabolism	Glycan biosynthesis and metabolism	N-Glycan biosynthesis	7	228	0.999004	0.999785	ko00510	CL2360.Contig3_All;CL2360.Contig4_All;CL4392.Contig5_All;CL4392.Contig10_All;CL5233.Contig3_All;CL5754.Contig3_All;Unigene32990_All	K05546+K05546+K12670+K12670+K12668+K03846+K12667
Metabolism	Nucleotide metabolism	Purine metabolism	40	840	0.999785	0.999785	ko00230	CL2938.Contig2_All;CL2938.Contig3_All;CL2987.Contig1_All;CL4001.Contig5_All;CL4183.Contig1_All;CL4183.Contig3_All;CL4183.Contig4_All;CL5666.Contig1_All;CL6031.Contig1_All;CL6071.Contig5_All;CL7160.Contig1_All;CL13.Contig3_All;CL92.Contig23_All;Unigene1851_All;Unigene3141_All;Unigene4077_All;Unigene5151_All;Unigene5181_All;Unigene7448_All;Unigene10143_All;Unigene12362_All;Unigene14307_All;Unigene1…	K01510+K01510+K03006+K18447+K03006+K03006+K03006+K00940+K03006+K00873+K03787+K00860+K00942+K03006+K00873+K00873+K00873+K00873+K03046+K03006+K03006+K03006+K03006+K03006+K03006+K03006+K03006+K03006+K03006+K00940+K03006+K03006+K00940+K00940+K01835+K01835+K01835+K01081+K03046+K02685

## Sheet: Sheet1
KEGG_A_class	KEGG_B_class	Pathway	out (3225)	All (25188)	Pvalue	Qvalue	Pathway ID	Genes	K_IDs
Metabolism	Carbohydrate metabolism	Glycolysis / Gluconeogenesis	136	567	1.42405e-13	1.89399e-11	ko00010	CL2243.Contig4_All;CL2678.Contig6_All;CL2772.Contig5_All;CL3096.Contig1_All;CL3096.Contig2_All;CL3096.Contig3_All;CL3096.Contig6_All;CL3096.Contig7_All;CL3184.Contig3_All;CL3184.Contig5_All;CL3184.Contig7_All;CL3310.Contig1_All;CL3351.Contig1_All;CL3483.Contig2_All;CL3483.Contig3_All;CL3483.Contig4_All;CL3483.Contig6_All;CL3937.Contig2_All;CL4125.Contig2_All;CL5864.Contig1_All;CL5864.Contig2_All;…	K01913+K00134+K01568+K00895+K00895+K00895+K00895+K00895+K00927+K00927+K00927+K00134+K00873+K00162+K00162+K00162+K00162+K01623+K00002+K01568+K01568+K01568+K00128+K01689+K01913+K01913+K01913+K01689+K00895+K00895+K00850+K00850+K00850+K00850+K00850+K00873+K00873+K00873+K00850+K00895+K00873+K00873+K00873+K00844+K00873+K00873+K00873+K00873+K00873+K00873+K00873+K00873+K00873+K00873+K00873+K00873+K00873+…
Metabolism	Carbohydrate metabolism	Galactose metabolism	90	428	1.1528e-06	5.61027e-05	ko00052	CL2604.Contig1_All;CL2604.Contig2_All;CL2604.Contig5_All;CL2604.Contig6_All;CL3139.Contig4_All;CL3139.Contig9_All;CL3139.Contig11_All;CL4029.Contig2_All;CL5030.Contig1_All;CL5030.Contig9_All;CL5030.Contig11_All;CL5067.Contig4_All;CL5067.Contig5_All;CL5067.Contig6_All;CL5067.Contig8_All;CL5343.Contig1_All;CL5343.Contig4_All;CL6843.Contig4_All;CL7881.Contig10_All;CL7881.Contig12_All;CL3.Contig2_All…	K18819+K18819+K18819+K18819+K06617+K06617+K06617+K01193+K18819+K18819+K18819+K06617+K06617+K06617+K06617+K06617+K06617+K01784+K12309+K12309+K12309+K00850+K00850+K00850+K00850+K00850+K00850+K12309+K12309+K12309+K12309+K12309+K06617+K00844+K12309+K12309+K12309+K01784+K12309+K12309+K07407+K00844+K12447+K12447+K01193+K01193+K00850+K12309+K01193+K00850+K01187+K06617+K00844+K12309+K00844+K01193+K00850+…
Genetic Information Processing	Translation	Ribosome	235	1372	1.26547e-06	5.61027e-05	ko03010	CL2261.Contig1_All;CL2261.Contig2_All;CL2268.Contig4_All;CL2351.Contig2_All;CL2415.Contig1_All;CL2585.Contig3_All;CL2599.Contig2_All;CL2656.Contig1_All;CL2692.Contig4_All;CL2849.Contig2_All;CL3029.Contig1_All;CL3029.Contig2_All;CL3029.Contig3_All;CL3029.Contig4_All;CL3101.Contig4_All;CL3103.Contig1_All;CL3103.Contig2_All;CL3132.Contig8_All;CL3526.Contig5_All;CL3570.Contig3_All;CL3646.Contig5_All;…	K02938+K02938+K02961+K02891+K02875+K02934+K02956+K02888+K02958+K02941+K02865+K02865+K02865+K02865+K02870+K02872+K02872+K02937+K02987+K02941+K02997+K02885+K02960+K02925+K02987+K02889+K02995+K02995+K02941+K02935+K02998+K02998+K02941+K02941+K02942+K02942+K02902+K02902+K02984+K02984+K02986+K02937+K02937+K02866+K02866+K02866+K02936+K02936+K02991+K02991+K02939+K02986+K02976+K02987+K02877+K02877+K02949+…
Metabolism	Energy metabolism	Oxidative phosphorylation	103	524	5.13138e-06	0.000170618	ko00190	CL2282.Contig4_All;CL2932.Contig4_All;CL3064.Contig1_All;CL3064.Contig2_All;CL3064.Contig3_All;CL3064.Contig7_All;CL4018.Contig2_All;CL4221.Contig1_All;CL4385.Contig1_All;CL4426.Contig1_All;CL4426.Contig3_All;CL4426.Contig4_All;CL4915.Contig1_All;CL4915.Contig2_All;CL5068.Contig1_All;CL5068.Contig2_All;CL5068.Contig3_All;CL5122.Contig3_All;CL5457.Contig1_All;CL5457.Contig2_All;CL5930.Contig1_All;…	K01507+K02133+K02115+K02115+K02115+K02115+K02151+K01535+K00235+K03879+K03879+K03879+K02132+K02132+K03935+K03935+K03935+K05577+K02128+K02128+K02109+K01507+K02128+K03883+K02128+K03878+K03878+K03878+K02133+K02133+K02133+K02133+K01535+K02256+K00412+K02262+K02109+K03936+K02267+K03936+K03881+K03881+K02132+K03884+K03879+K01535+K05577+K03883+K01535+K02132+K02137+K02261+K03883+K01507+K02132+K02126+K03878+…
Metabolism	Global and overview maps	Carbon metabolism	202	1182	8.28379e-06	0.000220349	ko01200	CL2243.Contig4_All;CL2357.Contig5_All;CL2357.Contig8_All;CL2678.Contig6_All;CL2762.Contig7_All;CL2828.Contig3_All;CL2828.Contig4_All;CL2897.Contig4_All;CL2935.Contig3_All;CL2935.Contig5_All;CL2935.Contig6_All;CL2935.Contig7_All;CL3113.Contig3_All;CL3136.Contig1_All;CL3136.Contig3_All;CL3136.Contig4_All;CL3136.Contig5_All;CL3136.Contig7_All;CL3136.Contig10_All;CL3136.Contig11_All;CL3136.Contig12_A…	K01913+K01754+K01754+K00134+K01681+K00122+K00122+K00600+K00814+K00814+K00814+K00814+K00140+K14455+K14455+K14455+K14455+K14455+K14455+K14455+K14455+K14455+K14455+K14455+K14455+K00927+K00927+K00927+K00164+K00134+K00873+K00162+K00162+K00162+K00162+K01455+K01455+K01455+K01623+K00058+K00235+K00658+K01681+K05605+K05605+K00640+K00640+K00640+K00030+K01595+K01689+K00051+K00051+K01913+K01913+K01913+K05605+…
Metabolism	Carbohydrate metabolism	Pentose and glucuronate interconversions	81	398	1.38183e-05	0.000306306	ko00040	CL2333.Contig1_All;CL2333.Contig2_All;CL2333.Contig4_All;CL2333.Contig5_All;CL3256.Contig7_All;CL3613.Contig2_All;CL3753.Contig2_All;CL3930.Contig2_All;CL4125.Contig2_All;CL5049.Contig3_All;CL5727.Contig1_All;CL5727.Contig2_All;CL5945.Contig1_All;CL5945.Contig2_All;CL5945.Contig4_All;CL5945.Contig5_All;CL5945.Contig7_All;CL6422.Contig2_All;CL6422.Contig3_All;CL6508.Contig2_All;CL6887.Contig2_All;…	K01213+K01213+K01213+K01213+K01051+K01184+K01051+K01051+K00002+K01213+K01728+K01728+K01728+K01728+K01728+K01728+K01728+K01728+K01728+K01213+K01051+K01051+K01213+K01728+K01728+K01728+K01728+K01728+K01184+K01184+K01184+K01184+K16190+K01213+K01184+K01051+K01213+K01213+K01184+K12447+K12447+K01728+K01728+K01051+K01051+K01051+K00002+K01728+K01728+K01728+K01728+K01184+K17743+K01184+K01184+K01805+K01805+…
Metabolism	Global and overview maps	Metabolic pathways	1314	9592	0.000475693	0.00903817	ko01100	CL2187.Contig1_All;CL2187.Contig2_All;CL2195.Contig6_All;CL2200.Contig6_All;CL2217.Contig2_All;CL2243.Contig4_All;CL2260.Contig5_All;CL2276.Contig14_All;CL2288.Contig1_All;CL2288.Contig4_All;CL2289.Contig2_All;CL2295.Contig4_All;CL2295.Contig9_All;CL2295.Contig14_All;CL2300.Contig3_All;CL2303.Contig3_All;CL2319.Contig7_All;CL2322.Contig13_All;CL2333.Contig1_All;CL2333.Contig2_All;CL2333.Contig4_A…	K08678+K08678+K01176+K10046+K00512+K01913+K17398+K00487+K00451+K00451+K02367+K03850+K03850+K03850+K01179+K03848+K15397+K16055+K01213+K01213+K01213+K01213+K01754+K01754+K02350+K02350+K02350+K05857+K05857+K05857+K00472+K01087+K04035+K18151+K18151+K01640+K01599+K03006+K00472+K00472+K22911+K00797+K00797+K00797+K00134+K00430+K01681+K01568+K00122+K00122+K02716+K13509+K13509+K00648+K09699+K00600+K03006+…
Metabolism	Biosynthesis of other secondary metabolites	Tropane, piperidine and pyridine alkaloid biosynthesis	30	128	0.000664305	0.0103573	ko00960	CL3002.Contig2_All;CL3002.Contig3_All;CL3002.Contig5_All;CL3002.Contig7_All;CL3002.Contig9_All;CL3002.Contig10_All;CL3002.Contig11_All;CL3002.Contig12_All;CL3002.Contig13_All;CL3136.Contig1_All;CL3136.Contig3_All;CL3136.Contig4_All;CL3136.Contig5_All;CL3136.Contig7_All;CL3136.Contig10_All;CL3136.Contig11_All;CL3136.Contig12_All;CL3136.Contig16_All;CL3136.Contig17_All;CL3136.Contig23_All;CL3136.Co…	K08081+K08081+K08081+K08081+K08081+K08081+K08081+K08081+K08081+K14455+K14455+K14455+K14455+K14455+K14455+K14455+K14455+K14455+K14455+K14455+K14455+K00815+K00276+K00276+K08081+K08081+K08081+K00815+K08081+K00815
Metabolism	Carbohydrate metabolism	Fructose and mannose metabolism	48	236	0.0007248	0.0103573	ko00051	CL3096.Contig1_All;CL3096.Contig2_All;CL3096.Contig3_All;CL3096.Contig6_All;CL3096.Contig7_All;CL3574.Contig6_All;CL3937.Contig2_All;CL4001.Contig5_All;CL5980.Contig1_All;CL8070.Contig1_All;CL111.Contig3_All;CL111.Contig4_All;CL8488.Contig3_All;CL8488.Contig4_All;CL8488.Contig5_All;CL8488.Contig7_All;CL8488.Contig11_All;CL8818.Contig2_All;Unigene2549_All;Unigene3419_All;Unigene10555_All;Unigene10…	K00895+K00895+K00895+K00895+K00895+K19355+K01623+K18447+K00847+K00966+K00895+K00895+K00850+K00850+K00850+K00850+K00850+K00850+K00895+K00844+K17497+K00844+K00850+K00850+K00844+K01805+K01805+K01805+K01805+K01805+K01624+K19355+K19355+K00844+K00895+K00895+K00895+K00895+K00850+K00011+K00844+K00844+K00844+K00844+K00844+K00844+K00895+K00847
Metabolism	Metabolism of other amino acids	Glutathione metabolism	72	389	0.000778743	0.0103573	ko00480	CL2631.Contig3_All;CL2631.Contig4_All;CL2631.Contig5_All;CL3024.Contig3_All;CL3255.Contig2_All;CL3255.Contig14_All;CL3853.Contig2_All;CL5268.Contig2_All;CL6739.Contig3_All;CL6739.Contig6_All;CL7014.Contig1_All;CL7014.Contig2_All;CL7776.Contig1_All;Unigene1830_All;Unigene1914_All;Unigene2382_All;Unigene10485_All;Unigene11919_All;Unigene12913_All;Unigene12915_All;Unigene13040_All;Unigene13848_All;U…	K00797+K00797+K00797+K00434+K00799+K00799+K00432+K18592+K00799+K00799+K00799+K00799+K00031+K00432+K00799+K00799+K04097+K00383+K00799+K00799+K04097+K00799+K00799+K00797+K00799+K00383+K00383+K00383+K00383+K00799+K11204+K00799+K00799+K00799+K00033+K00383+K00799+K00799+K21456+K00799+K00799+K00799+K00799+K00799+K00033+K00033+K00383+K00799+K00799+K00799+K00033+K00036+K00036+K00036+K00036+K00036+K00036+…
Metabolism	Amino acid metabolism	Arginine biosynthesis	36	168	0.00121432	0.0146822	ko00220	CL2935.Contig3_All;CL2935.Contig5_All;CL2935.Contig6_All;CL2935.Contig7_All;CL2990.Contig4_All;CL3136.Contig1_All;CL3136.Contig3_All;CL3136.Contig4_All;CL3136.Contig5_All;CL3136.Contig7_All;CL3136.Contig10_All;CL3136.Contig11_All;CL3136.Contig12_All;CL3136.Contig16_All;CL3136.Contig17_All;CL3136.Contig23_All;CL3136.Contig24_All;CL4123.Contig2_All;CL5447.Contig1_All;CL5534.Contig4_All;CL5542.Conti…	K00814+K00814+K00814+K00814+K01940+K14455+K14455+K14455+K14455+K14455+K14455+K14455+K14455+K14455+K14455+K14455+K14455+K01915+K01940+K00145+K14682+K01915+K01915+K01915+K14682+K01915+K01940+K14682+K01915+K01940+K00262+K00262+K00262+K01940+K01940+K01940
Metabolism	Energy metabolism	Nitrogen metabolism	37	177	0.00167335	0.0185463	ko00910	CL2911.Contig4_All;CL3614.Contig1_All;CL3614.Contig2_All;CL3614.Contig3_All;CL3977.Contig5_All;CL4123.Contig2_All;CL4999.Contig1_All;CL4999.Contig2_All;CL8412.Contig1_All;CL8412.Contig2_All;Unigene2028_All;Unigene12341_All;Unigene12567_All;Unigene14336_All;Unigene15185_All;Unigene17681_All;Unigene17683_All;Unigene20960_All;Unigene21095_All;Unigene22349_All;Unigene23642_All;Unigene23648_All;Unigen…	K01674+K01455+K01455+K01455+K00284+K01915+K01674+K01674+K01674+K01674+K01915+K01673+K01915+K01674+K01915+K01455+K01455+K01673+K01915+K10534+K01673+K01674+K01674+K01915+K00262+K00262+K00262+K01673+K00264+K00264+K00366+K00366+K01673+K01673+K01673+K02575+K02575
Metabolism	Glycan biosynthesis and metabolism	Other glycan degradation	74	415	0.00190014	0.0194399	ko00511	CL3204.Contig3_All;CL4993.Contig1_All;CL5227.Contig2_All;CL5227.Contig4_All;CL5247.Contig2_All;CL5964.Contig4_All;CL7881.Contig10_All;CL7881.Contig12_All;CL3.Contig2_All;CL8712.Contig2_All;CL8712.Contig19_All;CL8712.Contig22_All;CL8712.Contig24_All;CL8712.Contig31_All;CL8858.Contig2_All;CL8858.Contig3_All;CL8858.Contig4_All;CL8858.Contig5_All;CL8858.Contig6_All;Unigene4923_All;Unigene5035_All;Uni…	K01206+K01206+K01191+K01191+K01206+K01206+K12309+K12309+K12309+K17108+K17108+K17108+K17108+K17108+K12309+K12309+K12309+K12309+K12309+K12309+K12309+K12309+K17108+K12309+K12309+K01191+K01206+K12309+K15923+K01227+K12373+K01206+K01191+K01191+K01191+K01191+K01191+K01191+K01191+K01191+K01191+K01191+K01191+K01191+K01191+K01191+K01191+K01191+K01191+K01191+K01191+K01191+K01191+K01191+K01191+K01191+K01191+…
Metabolism	Energy metabolism	Carbon fixation in photosynthetic organisms	57	308	0.00258086	0.0245181	ko00710	CL2678.Contig6_All;CL2935.Contig3_All;CL2935.Contig5_All;CL2935.Contig6_All;CL2935.Contig7_All;CL3136.Contig1_All;CL3136.Contig3_All;CL3136.Contig4_All;CL3136.Contig5_All;CL3136.Contig7_All;CL3136.Contig10_All;CL3136.Contig11_All;CL3136.Contig12_All;CL3136.Contig16_All;CL3136.Contig17_All;CL3136.Contig23_All;CL3136.Contig24_All;CL3184.Contig3_All;CL3184.Contig5_All;CL3184.Contig7_All;CL3310.Conti…	K00134+K00814+K00814+K00814+K00814+K14455+K14455+K14455+K14455+K14455+K14455+K14455+K14455+K14455+K14455+K14455+K14455+K00927+K00927+K00927+K00134+K01623+K01595+K00051+K00051+K00029+K00029+K00029+K01601+K01602+K00134+K00026+K01602+K05298+K01610+K00134+K01610+K00029+K01610+K01610+K00134+K01624+K00026+K00134+K00134+K00029+K00029+K00051+K00134+K00134+K00134+K00134+K00134+K00026+K00134+K01595+K01595
Metabolism	Carbohydrate metabolism	Starch and sucrose metabolism	175	1139	0.00542407	0.0480934	ko00500	CL2195.Contig6_All;CL2300.Contig3_All;CL2322.Contig13_All;CL2432.Contig5_All;CL2667.Contig2_All;CL2920.Contig2_All;CL2920.Contig13_All;CL3022.Contig2_All;CL3022.Contig6_All;CL3814.Contig1_All;CL3814.Contig4_All;CL3814.Contig5_All;CL3814.Contig7_All;CL4001.Contig5_All;CL4029.Contig2_All;CL4542.Contig1_All;CL4590.Contig8_All;CL5017.Contig9_All;CL5862.Contig13_All;CL5862.Contig27_All;CL5980.Contig1_…	K01176+K01179+K16055+K01087+K19892+K01176+K01176+K00703+K00703+K01179+K01179+K01179+K01179+K18447+K01193+K07024+K01188+K01188+K01188+K01188+K00847+K01087+K05349+K00700+K01087+K00695+K00695+K00695+K00695+K16055+K16055+K16055+K16055+K01188+K19891+K01214+K16055+K16055+K00844+K01087+K01214+K16055+K01513+K01214+K01188+K01214+K16055+K16055+K16055+K01176+K01214+K01214+K01214+K01214+K01214+K01188+K16055+…
Metabolism	Carbohydrate metabolism	Pentose phosphate pathway	50	274	0.00599451	0.0498294	ko00030	CL3096.Contig1_All;CL3096.Contig2_All;CL3096.Contig3_All;CL3096.Contig6_All;CL3096.Contig7_All;CL3937.Contig2_All;CL111.Contig3_All;CL111.Contig4_All;CL8488.Contig3_All;CL8488.Contig4_All;CL8488.Contig5_All;CL8488.Contig7_All;CL8488.Contig11_All;CL8818.Contig2_All;Unigene2549_All;Unigene16933_All;Unigene19946_All;Unigene26846_All;Unigene26948_All;Unigene28998_All;Unigene30416_All;Unigene30417_All…	K00895+K00895+K00895+K00895+K00895+K01623+K00895+K00895+K00850+K00850+K00850+K00850+K00850+K00850+K00895+K00850+K00850+K00616+K01624+K00033+K00895+K00895+K00895+K00895+K00850+K00033+K00033+K00033+K00036+K00036+K00036+K00036+K00036+K00036+K00036+K00036+K00036+K00036+K00036+K00036+K00036+K00036+K00036+K00036+K00036+K00036+K01835+K01835+K01835+K00895
Metabolism	Glycan biosynthesis and metabolism	Glycosphingolipid biosynthesis - ganglio series	30	148	0.00686278	0.0505	ko00604	CL7881.Contig10_All;CL7881.Contig12_All;CL3.Contig2_All;CL8858.Contig2_All;CL8858.Contig3_All;CL8858.Contig4_All;CL8858.Contig5_All;CL8858.Contig6_All;Unigene4923_All;Unigene5035_All;Unigene5454_All;Unigene5952_All;Unigene6206_All;Unigene16937_All;Unigene20192_All;Unigene26742_All;Unigene34735_All;Unigene34778_All;CL487.Contig3_All;CL1719.Contig2_All;CL1719.Contig7_All;CL1719.Contig8_All;CL1719.C…	K12309+K12309+K12309+K12309+K12309+K12309+K12309+K12309+K12309+K12309+K12309+K12309+K12309+K12309+K12373+K12309+K12309+K12309+K03368+K12309+K12309+K12309+K12309+K12309+K12309+K12309+K12309+K12309+K12309+K12309
Metabolism	Global and overview maps	Biosynthesis of amino acids	179	1176	0.00718098	0.0505	ko01230	CL2357.Contig5_All;CL2357.Contig8_All;CL2678.Contig6_All;CL2762.Contig7_All;CL2897.Contig4_All;CL2935.Contig3_All;CL2935.Contig5_All;CL2935.Contig6_All;CL2935.Contig7_All;CL2990.Contig4_All;CL3035.Contig2_All;CL3136.Contig1_All;CL3136.Contig3_All;CL3136.Contig4_All;CL3136.Contig5_All;CL3136.Contig7_All;CL3136.Contig10_All;CL3136.Contig11_All;CL3136.Contig12_All;CL3136.Contig16_All;CL3136.Contig17…	K01754+K01754+K00134+K01681+K00600+K00814+K00814+K00814+K00814+K01940+K01778+K14455+K14455+K14455+K14455+K14455+K14455+K14455+K14455+K14455+K14455+K14455+K14455+K18649+K18649+K00927+K00927+K00927+K00134+K00873+K01620+K01620+K01620+K01620+K01620+K01714+K01623+K00058+K01915+K00872+K00872+K00815+K00215+K13832+K01681+K11755+K11755+K01940+K00826+K00145+K14682+K00640+K00640+K00640+K01850+K00030+K01817+…
Metabolism	Amino acid metabolism	Arginine and proline metabolism	54	303	0.00721429	0.0505	ko00330	CL2409.Contig2_All;CL2572.Contig3_All;CL2572.Contig5_All;CL2631.Contig3_All;CL2631.Contig4_All;CL2631.Contig5_All;CL3136.Contig1_All;CL3136.Contig3_All;CL3136.Contig4_All;CL3136.Contig5_All;CL3136.Contig7_All;CL3136.Contig10_All;CL3136.Contig11_All;CL3136.Contig12_All;CL3136.Contig16_All;CL3136.Contig17_All;CL3136.Contig23_All;CL3136.Contig24_All;CL3716.Contig1_All;CL3716.Contig3_All;CL3716.Conti…	K00472+K00472+K00472+K00797+K00797+K00797+K14455+K14455+K14455+K14455+K14455+K14455+K14455+K14455+K14455+K14455+K14455+K14455+K17839+K17839+K17839+K01426+K01426+K01426+K00128+K00472+K01259+K01426+K17839+K01426+K17839+K01426+K00472+K00472+K00472+K00128+K01426+K01426+K00472+K00797+K01426+K00472+K01426+K00128+K00128+K01426+K00128+K17839+K00472+K01611+K01611+K12657+K00797+K00797
Metabolism	Lipid metabolism	Fatty acid degradation	52	298	0.0123006	0.0817989	ko00071	CL3020.Contig7_All;CL3020.Contig21_All;CL3020.Contig24_All;CL3020.Contig31_All;CL3119.Contig5_All;CL3119.Contig6_All;CL4702.Contig1_All;CL4702.Contig2_All;CL4702.Contig3_All;CL5496.Contig2_All;CL5496.Contig8_All;CL5916.Contig2_All;CL6772.Contig1_All;Unigene2732_All;Unigene3061_All;Unigene4296_All;Unigene4302_All;Unigene4949_All;Unigene6246_All;Unigene6518_All;Unigene7912_All;Unigene8569_All;Unige…	K00232+K00232+K00232+K00232+K00232+K00232+K01897+K01897+K01897+K07513+K07513+K00128+K00232+K07513+K07513+K10527+K07513+K07513+K07513+K07513+K07513+K00232+K00232+K07513+K00128+K07425+K07513+K18857+K18857+K18857+K18857+K18857+K18857+K18857+K18857+K18857+K18857+K18857+K07425+K01897+K01897+K18857+K00128+K00128+K00121+K00128+K10527+K00121+K00121+K00121+K00121+K01897
Metabolism	Energy metabolism	Photosynthesis	25	127	0.0181404	0.108475	ko00195	CL2839.Contig2_All;CL3064.Contig1_All;CL3064.Contig2_All;CL3064.Contig3_All;CL3064.Contig7_All;CL4555.Contig1_All;CL5930.Contig1_All;CL7300.Contig1_All;CL7300.Contig2_All;CL7751.Contig1_All;CL7980.Contig1_All;CL8082.Contig3_All;Unigene1879_All;Unigene3462_All;Unigene3622_All;Unigene4381_All;Unigene7485_All;Unigene9216_All;Unigene17594_All;Unigene26957_All;Unigene31300_All;CL1703.Contig4_All;CL170…	K02716+K02115+K02115+K02115+K02115+K02707+K02109+K02721+K02721+K02690+K02712+K02109+K02634+K02635+K02690+K02707+K02640+K03689+K02108+K02717+K02705+K02689+K02689+K02689+K02689
Metabolism	Lipid metabolism	alpha-Linolenic acid metabolism	54	319	0.0191562	0.108475	ko00592	CL3020.Contig7_All;CL3020.Contig21_All;CL3020.Contig24_All;CL3020.Contig31_All;CL3119.Contig5_All;CL3119.Contig6_All;CL3663.Contig2_All;CL3663.Contig4_All;CL3663.Contig5_All;CL3663.Contig6_All;CL5193.Contig2_All;CL5496.Contig2_All;CL5496.Contig8_All;CL6772.Contig1_All;CL8892.Contig2_All;Unigene2732_All;Unigene3061_All;Unigene4296_All;Unigene4302_All;Unigene4949_All;Unigene6246_All;Unigene6518_All…	K00232+K00232+K00232+K00232+K00232+K00232+K00454+K00454+K00454+K00454+K10529+K07513+K07513+K00232+K00454+K07513+K07513+K10527+K07513+K07513+K07513+K07513+K07513+K00232+K00232+K07513+K00454+K07513+K05894+K05894+K18857+K18857+K18857+K18857+K18857+K18857+K18857+K18857+K18857+K18857+K18857+K05894+K05894+K05894+K10525+K05894+K05894+K18857+K05894+K05894+K10525+K10525+K10525+K10527
Metabolism	Glycan biosynthesis and metabolism	Glycosaminoglycan degradation	33	179	0.0192995	0.108475	ko00531	CL5163.Contig8_All;CL6696.Contig1_All;CL7034.Contig4_All;CL7881.Contig10_All;CL7881.Contig12_All;CL3.Contig2_All;CL8858.Contig2_All;CL8858.Contig3_All;CL8858.Contig4_All;CL8858.Contig5_All;CL8858.Contig6_All;Unigene4923_All;Unigene5035_All;Unigene5454_All;Unigene5952_All;Unigene6206_All;Unigene16937_All;Unigene20192_All;Unigene26742_All;Unigene34735_All;Unigene34778_All;CL1719.Contig2_All;CL1719.…	K10532+K10532+K07964+K12309+K12309+K12309+K12309+K12309+K12309+K12309+K12309+K12309+K12309+K12309+K12309+K12309+K12309+K12373+K12309+K12309+K12309+K12309+K12309+K12309+K12309+K12309+K12309+K12309+K12309+K12309+K12309+K12309+K07964
Organismal Systems	Environmental adaptation	Circadian rhythm - plant	80	499	0.0195743	0.108475	ko04712	CL2906.Contig4_All;CL3500.Contig7_All;CL3697.Contig1_All;CL3697.Contig2_All;CL3697.Contig3_All;CL4119.Contig1_All;CL4119.Contig4_All;CL4522.Contig2_All;CL4522.Contig5_All;CL4575.Contig2_All;CL7375.Contig1_All;CL7977.Contig2_All;CL8833.Contig8_All;Unigene322_All;Unigene3190_All;Unigene3604_All;Unigene3860_All;Unigene4129_All;Unigene4961_All;Unigene5414_All;Unigene6821_All;Unigene6962_All;Unigene69…	K12126+K12126+K16223+K16223+K16223+K12121+K12121+K12133+K12133+K12118+K16221+K03097+K03115+K12126+K12135+K12129+K03115+K12129+K12129+K12135+K03115+K12135+K16240+K03115+K03115+K12135+K16223+K03097+K16240+K03097+K16240+K12133+K12124+K12124+K12124+K12124+K12130+K12130+K12130+K12130+K12130+K12129+K12121+K12133+K12135+K12127+K12133+K12133+K12133+K12135+K12135+K12135+K12135+K12135+K12135+K12135+K16221+…
Metabolism	Amino acid metabolism	Tyrosine metabolism	38	214	0.022468	0.11953	ko00350	CL2288.Contig1_All;CL2288.Contig4_All;CL3136.Contig1_All;CL3136.Contig3_All;CL3136.Contig4_All;CL3136.Contig5_All;CL3136.Contig7_All;CL3136.Contig10_All;CL3136.Contig11_All;CL3136.Contig12_All;CL3136.Contig16_All;CL3136.Contig17_All;CL3136.Contig23_All;CL3136.Contig24_All;CL4413.Contig5_All;CL4558.Contig3_All;CL4558.Contig5_All;CL7538.Contig2_All;CL61.Contig2_All;Unigene13631_All;Unigene21825_All…	K00451+K00451+K14455+K14455+K14455+K14455+K14455+K14455+K14455+K14455+K14455+K14455+K14455+K14455+K00815+K00276+K00276+K00815+K01593+K01593+K18857+K18857+K18857+K18857+K18857+K18857+K18857+K18857+K18857+K18857+K18857+K00815+K18857+K00121+K00121+K00121+K00121+K00121
Genetic Information Processing	Transcription	RNA polymerase	46	274	0.0325534	0.166523	ko03020	CL2553.Contig1_All;CL2900.Contig3_All;CL2900.Contig4_All;CL2987.Contig1_All;CL3966.Contig10_All;CL4183.Contig1_All;CL4183.Contig3_All;CL4183.Contig4_All;CL6031.Contig1_All;CL6757.Contig2_All;CL7806.Contig2_All;CL8157.Contig1_All;Unigene1851_All;Unigene4922_All;Unigene6258_All;Unigene7448_All;Unigene10143_All;Unigene12387_All;Unigene13702_All;Unigene14307_All;Unigene14922_All;Unigene14968_All;Unig…	K03006+K03006+K03006+K03006+K03006+K03006+K03006+K03006+K03006+K03006+K03006+K03021+K03006+K03046+K03006+K03046+K03006+K03006+K03006+K03006+K03006+K03006+K03006+K03004+K03006+K03006+K03006+K03006+K03006+K03006+K03046+K03006+K03006+K03006+K03006+K03046+K03006+K03043+K03006+K03006+K03006+K03046+K03046+K03006+K03006+K03006
Metabolism	Lipid metabolism	Sphingolipid metabolism	52	316	0.0339438	0.167205	ko00600	CL3084.Contig2_All;CL3084.Contig6_All;CL3084.Contig9_All;CL3751.Contig5_All;CL3751.Contig9_All;CL3890.Contig2_All;CL4172.Contig3_All;CL7881.Contig10_All;CL7881.Contig12_All;CL8035.Contig5_All;CL3.Contig2_All;CL8712.Contig2_All;CL8712.Contig19_All;CL8712.Contig22_All;CL8712.Contig24_All;CL8712.Contig31_All;CL8858.Contig2_All;CL8858.Contig3_All;CL8858.Contig4_All;CL8858.Contig5_All;CL8858.Contig6_A…	K12349+K12349+K12349+K00654+K00654+K12349+K12349+K12309+K12309+K04718+K12309+K17108+K17108+K17108+K17108+K17108+K12309+K12309+K12309+K12309+K12309+K04708+K12309+K12309+K12309+K17108+K12309+K12309+K07407+K12349+K04708+K04708+K12309+K04712+K01634+K01634+K12309+K04716+K12309+K12309+K07407+K12309+K12309+K12309+K12309+K12309+K12309+K12309+K12309+K12309+K12309+K12309
Metabolism	Amino acid metabolism	Cysteine and methionine metabolism	77	499	0.046614	0.221416	ko00270	CL2260.Contig5_All;CL2631.Contig3_All;CL2631.Contig4_All;CL2631.Contig5_All;CL3136.Contig1_All;CL3136.Contig3_All;CL3136.Contig4_All;CL3136.Contig5_All;CL3136.Contig7_All;CL3136.Contig10_All;CL3136.Contig11_All;CL3136.Contig12_All;CL3136.Contig16_All;CL3136.Contig17_All;CL3136.Contig23_All;CL3136.Contig24_All;CL3622.Contig3_All;CL3622.Contig6_All;CL3785.Contig2_All;CL4413.Contig5_All;CL5472.Conti…	K17398+K00797+K00797+K00797+K14455+K14455+K14455+K14455+K14455+K14455+K14455+K14455+K14455+K14455+K14455+K14455+K00547+K00547+K01244+K00815+K00826+K01762+K00640+K00640+K00640+K00815+K00826+K00826+K00826+K00826+K00549+K00549+K00789+K00547+K00558+K00558+K00026+K00547+K00547+K01758+K05933+K00797+K00558+K05933+K01244+K05933+K11204+K00549+K00558+K00026+K05933+K05933+K00815+K01244+K21456+K00547+K00026+…
Metabolism	Amino acid metabolism	Alanine, aspartate and glutamate metabolism	39	235	0.0532182	0.24407	ko00250	CL2935.Contig3_All;CL2935.Contig5_All;CL2935.Contig6_All;CL2935.Contig7_All;CL2990.Contig4_All;CL3136.Contig1_All;CL3136.Contig3_All;CL3136.Contig4_All;CL3136.Contig5_All;CL3136.Contig7_All;CL3136.Contig10_All;CL3136.Contig11_All;CL3136.Contig12_All;CL3136.Contig16_All;CL3136.Contig17_All;CL3136.Contig23_All;CL3136.Contig24_All;CL4123.Contig2_All;CL4562.Contig2_All;CL5447.Contig1_All;CL8583.Conti…	K00814+K00814+K00814+K00814+K01940+K14455+K14455+K14455+K14455+K14455+K14455+K14455+K14455+K14455+K14455+K14455+K14455+K01915+K16871+K01940+K17761+K01915+K17761+K01915+K01915+K01580+K01915+K01940+K01915+K01940+K00262+K00262+K00262+K17761+K00264+K00264+K01940+K01940+K01940
Metabolism	Carbohydrate metabolism	Pyruvate metabolism	68	443	0.0636272	0.282081	ko00620	CL2243.Contig4_All;CL3351.Contig1_All;CL3483.Contig2_All;CL3483.Contig3_All;CL3483.Contig4_All;CL3483.Contig6_All;CL3630.Contig3_All;CL3630.Contig7_All;CL5916.Contig2_All;CL6622.Contig8_All;CL7024.Contig1_All;CL7024.Contig2_All;CL7629.Contig1_All;CL7629.Contig2_All;CL7629.Contig3_All;CL49.Contig3_All;CL8517.Contig3_All;CL8517.Contig5_All;CL8517.Contig7_All;CL8838.Contig8_All;Unigene1359_All;Unige…	K01913+K00873+K00162+K00162+K00162+K00162+K01069+K01069+K00128+K01595+K00051+K00051+K01913+K01913+K01913+K00029+K00873+K00873+K00873+K00029+K01759+K00029+K00873+K00873+K00873+K00873+K00873+K00873+K00873+K00873+K00873+K00873+K00873+K00873+K00873+K00873+K00873+K00873+K00873+K00873+K00873+K00873+K00026+K00382+K01913+K00128+K01069+K01610+K01610+K00029+K01610+K01610+K00026+K00029+K00029+K00873+K00102+…
Metabolism	Biosynthesis of other secondary metabolites	Isoquinoline alkaloid biosynthesis	19	106	0.0799984	0.343219	ko00950	CL3136.Contig1_All;CL3136.Contig3_All;CL3136.Contig4_All;CL3136.Contig5_All;CL3136.Contig7_All;CL3136.Contig10_All;CL3136.Contig11_All;CL3136.Contig12_All;CL3136.Contig16_All;CL3136.Contig17_All;CL3136.Contig23_All;CL3136.Contig24_All;CL4413.Contig5_All;CL4558.Contig3_All;CL4558.Contig5_All;CL7538.Contig2_All;CL61.Contig2_All;Unigene13631_All;Unigene29028_All	K14455+K14455+K14455+K14455+K14455+K14455+K14455+K14455+K14455+K14455+K14455+K14455+K00815+K00276+K00276+K00815+K01593+K01593+K00815
Metabolism	Global and overview maps	Biosynthesis of secondary metabolites	637	4771	0.109007	0.453062	ko01110	CL2200.Contig6_All;CL2243.Contig4_All;CL2276.Contig14_All;CL2319.Contig7_All;CL2357.Contig5_All;CL2357.Contig8_All;CL2447.Contig4_All;CL2520.Contig1_All;CL2678.Contig6_All;CL2746.Contig3_All;CL2762.Contig7_All;CL2772.Contig5_All;CL2829.Contig2_All;CL2829.Contig3_All;CL2842.Contig1_All;CL2842.Contig2_All;CL2885.Contig2_All;CL2897.Contig4_All;CL2990.Contig4_All;CL3002.Contig2_All;CL3002.Contig3_All…	K10046+K01913+K00487+K15397+K01754+K01754+K04035+K01599+K00134+K00430+K01681+K01568+K00006+K00006+K13509+K13509+K09699+K00600+K01940+K08081+K08081+K08081+K08081+K08081+K08081+K08081+K08081+K08081+K00232+K00232+K00232+K00232+K00703+K00703+K01778+K12742+K12742+K12742+K00895+K00895+K00895+K00895+K00895+K00232+K00232+K14455+K14455+K14455+K14455+K14455+K14455+K14455+K14455+K14455+K14455+K14455+K14455+…
Metabolism	Metabolism of other amino acids	beta-Alanine metabolism	29	180	0.113145	0.456011	ko00410	CL2631.Contig3_All;CL2631.Contig4_All;CL2631.Contig5_All;CL3113.Contig3_All;CL3716.Contig1_All;CL3716.Contig3_All;CL3716.Contig4_All;CL4558.Contig3_All;CL4558.Contig5_All;CL5318.Contig1_All;CL5318.Contig3_All;CL5916.Contig2_All;CL7640.Contig2_All;CL8230.Contig3_All;CL8230.Contig6_All;CL8230.Contig10_All;CL8881.Contig3_All;Unigene7398_All;Unigene14338_All;Unigene14720_All;Unigene18460_All;Unigene2…	K00797+K00797+K00797+K00140+K17839+K17839+K17839+K00276+K00276+K05605+K05605+K00128+K05605+K01464+K01464+K01464+K17839+K17839+K05605+K00128+K01580+K00797+K00128+K00128+K00128+K17839+K00207+K00797+K00797
Metabolism	Amino acid metabolism	Valine, leucine and isoleucine degradation	41	269	0.134075	0.524471	ko00280	CL2485.Contig2_All;CL2885.Contig2_All;CL3113.Contig3_All;CL5318.Contig1_All;CL5318.Contig3_All;CL5469.Contig10_All;CL5469.Contig12_All;CL5469.Contig13_All;CL5472.Contig2_All;CL5496.Contig2_All;CL5496.Contig8_All;CL5683.Contig2_All;CL5683.Contig3_All;CL5916.Contig2_All;CL7640.Contig2_All;CL8125.Contig3_All;CL34.Contig6_All;CL34.Contig7_All;CL34.Contig9_All;CL34.Contig10_All;Unigene685_All;Unigene2…	K01640+K09699+K00140+K05605+K05605+K01641+K01641+K01641+K00826+K07513+K07513+K01968+K01968+K00128+K05605+K01640+K00826+K00826+K00826+K00826+K00253+K07513+K07513+K07513+K07513+K07513+K07513+K07513+K00020+K07513+K00382+K05605+K00128+K01968+K07513+K00166+K01968+K00128+K00128+K00128+K00167
Metabolism	Carbohydrate metabolism	Inositol phosphate metabolism	64	439	0.146972	0.550791	ko00562	CL2407.Contig2_All;CL2407.Contig4_All;CL2407.Contig9_All;CL3113.Contig3_All;CL3145.Contig3_All;CL3145.Contig5_All;CL3569.Contig1_All;CL3569.Contig5_All;CL3569.Contig12_All;CL3828.Contig1_All;CL6283.Contig2_All;CL6521.Contig4_All;CL7403.Contig1_All;CL43.Contig1_All;CL114.Contig2_All;CL114.Contig10_All;CL114.Contig12_All;CL114.Contig13_All;CL114.Contig15_All;CL114.Contig17_All;Unigene410_All;Unigen…	K05857+K05857+K05857+K00140+K18649+K18649+K18081+K18081+K18081+K01765+K01114+K18081+K01092+K18081+K00913+K00913+K00913+K00913+K00913+K00913+K01092+K00889+K01099+K05857+K01099+K00889+K05857+K19801+K20279+K18081+K01765+K05857+K20279+K01858+K05857+K00469+K00889+K15422+K00889+K20279+K20279+K20279+K20279+K20279+K20279+K20279+K20279+K20279+K20279+K20279+K20279+K20279+K20279+K20279+K20279+K20279+K20279+…
Environmental Information Processing	Signal transduction	Phosphatidylinositol signaling system	71	491	0.149086	0.550791	ko04070	CL2407.Contig2_All;CL2407.Contig4_All;CL2407.Contig9_All;CL3145.Contig3_All;CL3145.Contig5_All;CL3569.Contig1_All;CL3569.Contig5_All;CL3569.Contig12_All;CL5580.Contig1_All;CL6274.Contig2_All;CL6372.Contig3_All;CL6521.Contig4_All;CL7403.Contig1_All;CL43.Contig1_All;CL114.Contig2_All;CL114.Contig10_All;CL114.Contig12_All;CL114.Contig13_All;CL114.Contig15_All;CL114.Contig17_All;Unigene410_All;Unigen…	K05857+K05857+K05857+K18649+K18649+K18081+K18081+K18081+K00901+K02183+K02183+K18081+K01092+K18081+K00913+K00913+K00913+K00913+K00913+K00913+K01092+K00889+K01099+K05857+K00901+K01099+K00889+K05857+K19801+K02183+K02183+K20279+K02183+K00901+K02183+K02183+K18081+K05857+K02183+K20279+K02183+K05857+K02183+K00889+K15422+K02183+K00889+K20279+K20279+K20279+K20279+K20279+K20279+K20279+K20279+K20279+K20279+…
Cellular Processes	Transport and catabolism	Peroxisome	64	442	0.160412	0.574978	ko04146	CL2485.Contig2_All;CL3020.Contig7_All;CL3020.Contig21_All;CL3020.Contig24_All;CL3020.Contig31_All;CL3119.Contig5_All;CL3119.Contig6_All;CL3251.Contig2_All;CL3251.Contig18_All;CL3289.Contig2_All;CL4270.Contig3_All;CL4270.Contig4_All;CL4270.Contig5_All;CL4270.Contig6_All;CL4702.Contig1_All;CL4702.Contig2_All;CL4702.Contig3_All;CL4721.Contig1_All;CL5496.Contig2_All;CL5496.Contig8_All;CL6772.Contig1_…	K01640+K00232+K00232+K00232+K00232+K00232+K00232+K13347+K13347+K04565+K04565+K04565+K04565+K04565+K01897+K01897+K01897+K05677+K07513+K07513+K00232+K13346+K00031+K06664+K01640+K08726+K11147+K04565+K07513+K07513+K07513+K05677+K03781+K13344+K03781+K07513+K11147+K04565+K07513+K07513+K04565+K07513+K13347+K00232+K00232+K07513+K07513+K04564+K01897+K04564+K01897+K13343+K08726+K13343+K03781+K03781+K03781+…
Metabolism	Metabolism of terpenoids and polyketides	Monoterpenoid biosynthesis	4	17	0.164279	0.574978	ko00902	CL5218.Contig1_All;CL5218.Contig2_All;CL5218.Contig3_All;CL6025.Contig2_All	K07385+K07385+K07385+K15095
Metabolism	Nucleotide metabolism	Purine metabolism	117	840	0.173235	0.590776	ko00230	CL2465.Contig5_All;CL2465.Contig7_All;CL2553.Contig1_All;CL2900.Contig3_All;CL2900.Contig4_All;CL2938.Contig2_All;CL2938.Contig3_All;CL2987.Contig1_All;CL3351.Contig1_All;CL3493.Contig4_All;CL3664.Contig4_All;CL3664.Contig8_All;CL3664.Contig9_All;CL3966.Contig10_All;CL4001.Contig5_All;CL4183.Contig1_All;CL4183.Contig3_All;CL4183.Contig4_All;CL5666.Contig1_All;CL6031.Contig1_All;CL6757.Contig2_All…	K18151+K18151+K03006+K03006+K03006+K01510+K01510+K03006+K00873+K01945+K01466+K01466+K01466+K03006+K18447+K03006+K03006+K03006+K00940+K03006+K03006+K01522+K03006+K03021+K00860+K00942+K00942+K00942+K00942+K00942+K00942+K00942+K00873+K00873+K00873+K03006+K02324+K00951+K00939+K00873+K00873+K00873+K00873+K00873+K00873+K00873+K01513+K00873+K00873+K00873+K03046+K00873+K00873+K00873+K00873+K03006+K00873+…
Metabolism	Carbohydrate metabolism	Glyoxylate and dicarboxylate metabolism	48	328	0.179014	0.59522	ko00630	CL2243.Contig4_All;CL2762.Contig7_All;CL2828.Contig3_All;CL2828.Contig4_All;CL2897.Contig4_All;CL3614.Contig1_All;CL3614.Contig2_All;CL3614.Contig3_All;CL3977.Contig5_All;CL4123.Contig2_All;CL5111.Contig6_All;CL7629.Contig1_All;CL7629.Contig2_All;CL7629.Contig3_All;CL7800.Contig2_All;Unigene1691_All;Unigene2028_All;Unigene4662_All;Unigene4791_All;Unigene9174_All;Unigene10138_All;Unigene10345_All;…	K01913+K01681+K00122+K00122+K00600+K01455+K01455+K01455+K00284+K01915+K01681+K01913+K01913+K01913+K00605+K01601+K01915+K03781+K03781+K15919+K01602+K01647+K00600+K01915+K00026+K00382+K01913+K01915+K01602+K01455+K01455+K01915+K00026+K01915+K01647+K01647+K01638+K00026+K00605+K03781+K03781+K03781+K03781+K03781+K00605+K01681+K01681+K00600
Metabolism	Global and overview maps	2-Oxocarboxylic acid metabolism	44	305	0.218955	0.710269	ko01210	CL2762.Contig7_All;CL2935.Contig3_All;CL2935.Contig5_All;CL2935.Contig6_All;CL2935.Contig7_All;CL3136.Contig1_All;CL3136.Contig3_All;CL3136.Contig4_All;CL3136.Contig5_All;CL3136.Contig7_All;CL3136.Contig10_All;CL3136.Contig11_All;CL3136.Contig12_All;CL3136.Contig16_All;CL3136.Contig17_All;CL3136.Contig23_All;CL3136.Contig24_All;CL5111.Contig6_All;CL5472.Contig2_All;CL5534.Contig4_All;CL5542.Conti…	K01681+K00814+K00814+K00814+K00814+K14455+K14455+K14455+K14455+K14455+K14455+K14455+K14455+K14455+K14455+K14455+K14455+K01681+K00826+K00145+K14682+K00030+K00031+K00826+K00826+K00826+K00826+K01652+K01647+K00052+K14682+K14682+K01647+K01647+K01652+K01652+K01652+K01652+K01652+K01652+K01652+K01652+K01681+K01681
Metabolism	Metabolism of terpenoids and polyketides	Zeatin biosynthesis	8	46	0.229998	0.728064	ko00908	Unigene1226_All;Unigene11936_All;Unigene17130_All;CL536.Contig5_All;CL881.Contig1_All;CL881.Contig2_All;CL881.Contig5_All;CL937.Contig2_All	K13496+K13496+K13496+K13496+K10760+K10760+K10760+K13496
Environmental Information Processing	Membrane transport	ABC transporters	43	300	0.235389	0.728064	ko02010	CL2355.Contig6_All;CL2777.Contig4_All;CL2907.Contig1_All;CL4099.Contig1_All;CL4099.Contig2_All;CL4099.Contig5_All;CL4099.Contig7_All;CL4099.Contig8_All;CL4721.Contig1_All;CL4747.Contig1_All;CL4747.Contig2_All;CL4747.Contig3_All;CL4986.Contig1_All;Unigene4510_All;Unigene4850_All;Unigene4997_All;Unigene5469_All;Unigene6583_All;Unigene7172_All;Unigene9840_All;Unigene17686_All;Unigene25243_All;Unigen…	K05663+K05658+K05681+K05658+K05658+K05658+K05658+K05658+K05677+K05658+K05658+K05658+K05681+K05677+K05658+K05658+K05658+K05643+K05658+K05681+K05681+K05681+K05658+K05666+K05681+K05665+K05681+K05681+K05658+K05666+K05643+K05681+K05681+K05658+K05658+K05681+K05681+K05681+K05681+K05681+K05681+K05681+K05681
Metabolism	Lipid metabolism	Linoleic acid metabolism	15	96	0.243078	0.734759	ko00591	CL3663.Contig2_All;CL3663.Contig4_All;CL3663.Contig5_All;CL3663.Contig6_All;CL4421.Contig6_All;CL4421.Contig11_All;CL8892.Contig2_All;Unigene14359_All;CL330.Contig2_All;CL330.Contig4_All;CL330.Contig7_All;CL330.Contig8_All;CL330.Contig11_All;CL330.Contig13_All;CL330.Contig17_All	K00454+K00454+K00454+K00454+K07409+K07409+K00454+K00454+K15718+K15718+K15718+K15718+K15718+K15718+K15718
Metabolism	Carbohydrate metabolism	Butanoate metabolism	19	129	0.2921	0.847843	ko00650	CL2485.Contig2_All;CL4562.Contig2_All;CL5469.Contig10_All;CL5469.Contig12_All;CL5469.Contig13_All;CL8125.Contig3_All;CL8583.Contig1_All;Unigene4595_All;Unigene5879_All;Unigene18460_All;Unigene35801_All;CL449.Contig3_All;CL449.Contig11_All;CL449.Contig17_All;CL449.Contig24_All;CL449.Contig27_All;CL449.Contig32_All;CL449.Contig41_All;CL449.Contig47_All	K01640+K16871+K01641+K01641+K01641+K01640+K17761+K01652+K17761+K01580+K17761+K01652+K01652+K01652+K01652+K01652+K01652+K01652+K01652
Metabolism	Metabolism of terpenoids and polyketides	Carotenoid biosynthesis	24	166	0.293239	0.847843	ko00906	CL3441.Contig4_All;CL3830.Contig2_All;CL3830.Contig4_All;CL5659.Contig2_All;CL5701.Contig1_All;CL5701.Contig2_All;CL5701.Contig3_All;CL6484.Contig3_All;CL6731.Contig2_All;CL8816.Contig12_All;Unigene1375_All;Unigene1966_All;Unigene17077_All;Unigene17329_All;Unigene19211_All;Unigene21761_All;Unigene23497_All;Unigene25983_All;Unigene29839_All;CL515.Contig9_All;CL1531.Contig5_All;CL1531.Contig8_All;C…	K15744+K09838+K09838+K09843+K09840+K09840+K09840+K15746+K15744+K09843+K17912+K02291+K09843+K09843+K09843+K09843+K09840+K09840+K17912+K09841+K09838+K09838+K09838+K09838
Metabolism	Amino acid metabolism	Valine, leucine and isoleucine biosynthesis	18	124	0.321359	0.863496	ko00290	CL2357.Contig5_All;CL2357.Contig8_All;CL5472.Contig2_All;CL34.Contig6_All;CL34.Contig7_All;CL34.Contig9_All;CL34.Contig10_All;Unigene4595_All;Unigene14051_All;Unigene17858_All;CL449.Contig3_All;CL449.Contig11_All;CL449.Contig17_All;CL449.Contig24_All;CL449.Contig27_All;CL449.Contig32_All;CL449.Contig41_All;CL449.Contig47_All	K01754+K01754+K00826+K00826+K00826+K00826+K00826+K01652+K00052+K01754+K01652+K01652+K01652+K01652+K01652+K01652+K01652+K01652
Metabolism	Lipid metabolism	Biosynthesis of unsaturated fatty acids	27	192	0.330937	0.863496	ko01040	CL2925.Contig3_All;CL3020.Contig7_All;CL3020.Contig21_All;CL3020.Contig24_All;CL3020.Contig31_All;CL3119.Contig5_All;CL3119.Contig6_All;CL3954.Contig3_All;CL5496.Contig2_All;CL5496.Contig8_All;CL6772.Contig1_All;Unigene2732_All;Unigene3061_All;Unigene4302_All;Unigene4949_All;Unigene6246_All;Unigene6518_All;Unigene7912_All;Unigene8569_All;Unigene10827_All;Unigene11001_All;Unigene11963_All;Unigene1…	K00059+K00232+K00232+K00232+K00232+K00232+K00232+K10703+K07513+K07513+K00232+K07513+K07513+K07513+K07513+K07513+K07513+K07513+K00232+K00232+K10703+K07513+K07513+K10256+K10256+K03921+K03921
Organismal Systems	Environmental adaptation	Plant-pathogen interaction	190	1439	0.332074	0.863496	ko04626	CL2292.Contig4_All;CL2319.Contig7_All;CL2376.Contig4_All;CL2626.Contig2_All;CL2687.Contig3_All;CL2926.Contig2_All;CL3244.Contig4_All;CL3267.Contig4_All;CL3399.Contig2_All;CL3399.Contig3_All;CL3399.Contig4_All;CL3443.Contig2_All;CL3443.Contig3_All;CL3443.Contig9_All;CL3505.Contig9_All;CL3834.Contig1_All;CL3834.Contig3_All;CL3944.Contig8_All;CL4087.Contig3_All;CL4370.Contig3_All;CL4518.Contig1_All;…	K13448+K15397+K09422+K13448+K09422+K13448+K13412+K13436+K13413+K13413+K13413+K15397+K15397+K15397+K13420+K13466+K13466+K13447+K13413+K09422+K20536+K20536+K20536+K13420+K13424+K09422+K05391+K13473+K13466+K13466+K13466+K13466+K09422+K13424+K09422+K09422+K09422+K13413+K02183+K13420+K13420+K13466+K02183+K05391+K13424+K05391+K05391+K13434+K18875+K09422+K13424+K09422+K13448+K13430+K13430+K13424+K13412+…
Metabolism	Biosynthesis of other secondary metabolites	Phenylpropanoid biosynthesis	83	618	0.33614	0.863496	ko00940	CL2276.Contig14_All;CL2746.Contig3_All;CL3344.Contig4_All;CL3558.Contig1_All;CL3558.Contig2_All;CL4590.Contig8_All;CL4691.Contig1_All;CL5017.Contig9_All;CL5862.Contig13_All;CL5862.Contig27_All;CL5939.Contig1_All;CL6033.Contig1_All;CL6165.Contig2_All;CL6165.Contig3_All;CL6225.Contig2_All;CL6663.Contig10_All;CL6898.Contig1_All;CL6898.Contig2_All;CL6952.Contig2_All;CL7192.Contig2_All;CL7967.Contig2_…	K00487+K00430+K00588+K00430+K00430+K01188+K09754+K01188+K01188+K01188+K00430+K00430+K22395+K22395+K05349+K06892+K09753+K09753+K00430+K00430+K00430+K00430+K00430+K09753+K00430+K00430+K00430+K09755+K01188+K00430+K13065+K01188+K00430+K01188+K10775+K00430+K11188+K00430+K00430+K00430+K00430+K11188+K00430+K10775+K01188+K22395+K22395+K00430+K00430+K00430+K09753+K00430+K12355+K12355+K12355+K12355+K12355+…
Metabolism	Biosynthesis of other secondary metabolites	Anthocyanin biosynthesis	1	3	0.337041	0.863496	ko00942	CL318.Contig1_All	K12930
Metabolism	Biosynthesis of other secondary metabolites	Glucosinolate biosynthesis	5	30	0.337607	0.863496	ko00966	CL5472.Contig2_All;CL34.Contig6_All;CL34.Contig7_All;CL34.Contig9_All;CL34.Contig10_All	K00826+K00826+K00826+K00826+K00826
Metabolism	Biosynthesis of other secondary metabolites	Betalain biosynthesis	7	45	0.352459	0.884473	ko00965	CL61.Contig2_All;Unigene608_All;Unigene11420_All;Unigene13631_All;Unigene19044_All;Unigene21198_All;Unigene34426_All	K01593+K15777+K15777+K01593+K15777+K15777+K15777
Environmental Information Processing	Signal transduction	MAPK signaling pathway - plant	135	1027	0.383407	0.928599	ko04016	CL2657.Contig1_All;CL2657.Contig7_All;CL2785.Contig1_All;CL3074.Contig6_All;CL3399.Contig2_All;CL3399.Contig3_All;CL3399.Contig4_All;CL3505.Contig9_All;CL3745.Contig4_All;CL3944.Contig8_All;CL4087.Contig3_All;CL4305.Contig1_All;CL4305.Contig2_All;CL4396.Contig4_All;CL4504.Contig3_All;CL4518.Contig1_All;CL4518.Contig10_All;CL4518.Contig17_All;CL4546.Contig6_All;CL4571.Contig4_All;CL4872.Contig1_Al…	K20718+K20718+K14497+K17686+K13413+K13413+K13413+K13420+K20547+K13447+K13413+K20547+K20547+K20547+K14514+K20536+K20536+K20536+K13420+K13424+K20606+K20718+K20718+K00940+K14516+K13424+K13413+K14509+K02183+K20728+K13420+K13420+K20718+K02183+K13424+K20725+K13422+K20718+K13424+K14497+K13422+K13422+K14498+K14498+K13424+K14497+K14516+K03781+K03781+K14509+K20726+K14513+K13414+K14509+K20726+K14512+K20536+…
Environmental Information Processing	Signal transduction	Plant hormone signal transduction	199	1522	0.384007	0.928599	ko04075	CL2256.Contig18_All;CL2359.Contig3_All;CL2531.Contig4_All;CL2536.Contig5_All;CL2607.Contig1_All;CL2607.Contig4_All;CL2607.Contig6_All;CL2607.Contig7_All;CL2607.Contig10_All;CL2785.Contig1_All;CL2813.Contig1_All;CL2821.Contig4_All;CL2897.Contig3_All;CL2897.Contig5_All;CL2897.Contig6_All;CL2897.Contig9_All;CL2897.Contig13_All;CL2897.Contig15_All;CL2897.Contig16_All;CL2899.Contig3_All;CL2906.Contig4…	K13464+K13415+K14490+K14486+K14484+K14484+K14484+K14484+K14484+K14497+K14488+K14491+K14432+K14432+K14432+K14432+K14432+K14432+K14432+K14486+K12126+K16189+K14484+K14491+K14491+K13415+K13464+K13464+K13413+K13413+K13413+K12126+K14494+K14488+K14488+K13413+K14514+K14484+K13464+K14486+K14489+K14486+K14494+K14516+K13463+K14494+K13413+K14509+K14494+K14487+K14487+K13422+K13464+K14491+K14491+K14491+K14500+…
Metabolism	Carbohydrate metabolism	C5-Branched dibasic acid metabolism	10	71	0.425167	0.999999	ko00660	Unigene4595_All;Unigene14051_All;CL449.Contig3_All;CL449.Contig11_All;CL449.Contig17_All;CL449.Contig24_All;CL449.Contig27_All;CL449.Contig32_All;CL449.Contig41_All;CL449.Contig47_All	K01652+K00052+K01652+K01652+K01652+K01652+K01652+K01652+K01652+K01652
Metabolism	Lipid metabolism	Cutin, suberine and wax biosynthesis	7	49	0.440473	0.999999	ko00073	CL6012.Contig3_All;CL7619.Contig1_All;CL7619.Contig3_All;Unigene17941_All;Unigene33933_All;CL665.Contig1_All;CL665.Contig9_All	K15400+K15400+K15400+K15404+K15402+K17991+K17991
Metabolism	Biosynthesis of other secondary metabolites	Flavone and flavonol biosynthesis	2	12	0.466444	0.999999	ko00944	CL8753.Contig3_All;Unigene20766_All	K22771+K13080
Metabolism	Lipid metabolism	Arachidonic acid metabolism	9	66	0.474329	0.999999	ko00590	CL3853.Contig2_All;CL5268.Contig2_All;CL8178.Contig1_All;Unigene1830_All;Unigene10485_All;Unigene13040_All;Unigene15077_All;Unigene25405_All;CL1056.Contig5_All	K00432+K18592+K08726+K00432+K04097+K04097+K07425+K07425+K08726
Metabolism	Metabolism of cofactors and vitamins	One carbon pool by folate	20	155	0.521425	0.999999	ko00670	CL2897.Contig4_All;CL6779.Contig13_All;CL7800.Contig2_All;Unigene11077_All;CL572.Contig6_All;CL572.Contig9_All;CL572.Contig12_All;CL572.Contig17_All;CL572.Contig23_All;CL572.Contig25_All;CL572.Contig30_All;CL887.Contig2_All;CL1743.Contig4_All;CL1797.Contig5_All;CL1818.Contig7_All;CL1818.Contig8_All;CL1818.Contig13_All;CL1818.Contig21_All;CL2179.Contig4_All;CL2179.Contig5_All	K00600+K01934+K00605+K00600+K00297+K00297+K00297+K00297+K00297+K00297+K00297+K00605+K00605+K00600+K13998+K13998+K13998+K13998+K00601+K00601
Metabolism	Lipid metabolism	Synthesis and degradation of ketone bodies	5	37	0.521689	0.999999	ko00072	CL2485.Contig2_All;CL5469.Contig10_All;CL5469.Contig12_All;CL5469.Contig13_All;CL8125.Contig3_All	K01640+K01641+K01641+K01641+K01640
Metabolism	Amino acid metabolism	Tryptophan metabolism	31	246	0.566899	0.999999	ko00380	CL3287.Contig2_All;CL3873.Contig2_All;CL4421.Contig6_All;CL4421.Contig11_All;CL4958.Contig2_All;CL5392.Contig1_All;CL5916.Contig2_All;CL61.Contig2_All;CL8790.Contig2_All;Unigene4662_All;Unigene4791_All;Unigene7052_All;Unigene8134_All;Unigene13631_All;Unigene14720_All;Unigene15105_All;Unigene17227_All;Unigene20378_All;Unigene28902_All;Unigene30965_All;Unigene34474_All;Unigene34689_All;Unigene34690…	K00164+K01426+K07409+K07409+K01426+K01426+K00128+K01593+K01426+K03781+K03781+K01426+K01426+K01593+K00128+K01426+K01426+K22588+K01426+K11816+K01426+K00128+K00128+K01426+K00128+K03781+K03781+K03781+K03781+K03781+K22588
Metabolism	Metabolism of terpenoids and polyketides	Diterpenoid biosynthesis	10	80	0.582802	0.999999	ko00904	CL7358.Contig2_All;CL7966.Contig2_All;CL8047.Contig1_All;CL8187.Contig1_All;Unigene9946_All;Unigene11649_All;Unigene14140_All;Unigene24207_All;Unigene29500_All;Unigene36246_All	K04125+K05282+K04125+K04125+K04120+K04125+K04123+K04120+K04125+K04125
Metabolism	Amino acid metabolism	Histidine metabolism	9	72	0.583837	0.999999	ko00340	CL3145.Contig3_All;CL3145.Contig5_All;CL5150.Contig3_All;CL5150.Contig5_All;CL5916.Contig2_All;Unigene14720_All;Unigene34689_All;Unigene34690_All;Unigene36454_All	K18649+K18649+K11755+K11755+K00128+K00128+K00128+K00128+K00128
Metabolism	Global and overview maps	Fatty acid metabolism	46	369	0.601151	0.999999	ko01212	CL2853.Contig4_All;CL2925.Contig3_All;CL3020.Contig7_All;CL3020.Contig21_All;CL3020.Contig24_All;CL3020.Contig31_All;CL3119.Contig5_All;CL3119.Contig6_All;CL3954.Contig3_All;CL4702.Contig1_All;CL4702.Contig2_All;CL4702.Contig3_All;CL5496.Contig2_All;CL5496.Contig8_All;CL5996.Contig2_All;CL6610.Contig3_All;CL6610.Contig5_All;CL6772.Contig1_All;Unigene2732_All;Unigene3061_All;Unigene4296_All;Unigen…	K00648+K00059+K00232+K00232+K00232+K00232+K00232+K00232+K10703+K01897+K01897+K01897+K07513+K07513+K10781+K01074+K01074+K00232+K07513+K07513+K10527+K07513+K07513+K07513+K07513+K07513+K00232+K00648+K00232+K10781+K10781+K10781+K10703+K07513+K07513+K10256+K02372+K01897+K10781+K10256+K01897+K10781+K10527+K01897+K03921+K03921
Genetic Information Processing	Translation	RNA transport	146	1162	0.612365	0.999999	ko03013	CL2394.Contig4_All;CL2440.Contig7_All;CL2440.Contig8_All;CL2741.Contig2_All;CL3100.Contig3_All;CL3574.Contig3_All;CL3574.Contig9_All;CL3574.Contig13_All;CL3895.Contig5_All;CL4213.Contig2_All;CL4219.Contig1_All;CL4553.Contig1_All;CL4560.Contig1_All;CL4602.Contig1_All;CL5073.Contig1_All;CL5376.Contig1_All;CL5376.Contig2_All;CL5426.Contig1_All;CL5545.Contig9_All;CL5595.Contig3_All;CL5874.Contig5_All…	K03262+K03257+K03257+K03257+K14306+K12812+K12812+K12812+K03236+K12878+K13171+K14306+K12875+K14325+K03259+K00784+K00784+K12160+K14004+K14308+K14297+K14297+K14297+K14297+K03239+K03239+K00974+K03236+K03240+K03257+K03257+K14306+K14306+K14306+K13171+K12812+K12812+K12881+K03231+K03231+K03231+K03231+K03231+K03231+K14315+K13171+K12812+K12812+K12812+K03260+K14306+K14306+K03252+K14307+K03252+K14307+K12812+…
Metabolism	Amino acid metabolism	Phenylalanine, tyrosine and tryptophan biosynthesis	28	230	0.642585	0.999999	ko00400	CL3136.Contig1_All;CL3136.Contig3_All;CL3136.Contig4_All;CL3136.Contig5_All;CL3136.Contig7_All;CL3136.Contig10_All;CL3136.Contig11_All;CL3136.Contig12_All;CL3136.Contig16_All;CL3136.Contig17_All;CL3136.Contig23_All;CL3136.Contig24_All;CL4413.Contig5_All;CL5074.Contig1_All;CL6056.Contig1_All;CL6311.Contig1_All;CL7538.Contig2_All;CL7994.Contig2_All;CL8155.Contig4_All;CL8155.Contig5_All;CL8379.Conti…	K14455+K14455+K14455+K14455+K14455+K14455+K14455+K14455+K14455+K14455+K14455+K14455+K00815+K13832+K01850+K01817+K00815+K00800+K01695+K01695+K05359+K05359+K13832+K13832+K13832+K00815+K15227+K00766
Cellular Processes	Transport and catabolism	Autophagy - other eukaryotes	28	230	0.642585	0.999999	ko04136	CL2347.Contig3_All;CL3415.Contig6_All;CL50.Contig5_All;CL50.Contig8_All;CL8867.Contig11_All;CL8867.Contig34_All;Unigene3476_All;Unigene10266_All;Unigene10284_All;Unigene13134_All;Unigene13137_All;Unigene13139_All;Unigene19108_All;Unigene22107_All;Unigene30675_All;Unigene36724_All;CL721.Contig8_All;CL1465.Contig1_All;CL1465.Contig4_All;CL1501.Contig5_All;CL1501.Contig8_All;CL1501.Contig9_All;CL150…	K08341+K04382+K17906+K17906+K17907+K17907+K17907+K04382+K04382+K07203+K07203+K07203+K08341+K08343+K07204+K04382+K17907+K07204+K07204+K04382+K04382+K04382+K04382+K04382+K08331+K08331+K08331+K08331
Metabolism	Energy metabolism	Photosynthesis - antenna proteins	4	34	0.648975	0.999999	ko00196	CL5246.Contig1_All;CL5246.Contig2_All;CL8649.Contig3_All;Unigene31954_All	K08909+K08909+K08912+K08912
Metabolism	Glycan biosynthesis and metabolism	Glycosphingolipid biosynthesis - globo and isoglobo series	5	43	0.659689	0.999999	ko00603	CL4676.Contig6_All;Unigene10504_All;Unigene20192_All;CL487.Contig3_All;CL1694.Contig4_All	K01988+K07407+K12373+K03368+K07407
Metabolism	Biosynthesis of other secondary metabolites	Benzoxazinoid biosynthesis	3	26	0.664581	0.999999	ko00402	CL4652.Contig4_All;CL7912.Contig1_All;CL8323.Contig2_All	K13229+K13229+K13229
Metabolism	Nucleotide metabolism	Pyrimidine metabolism	81	658	0.667089	0.999999	ko00240	CL2553.Contig1_All;CL2900.Contig3_All;CL2900.Contig4_All;CL2938.Contig2_All;CL2938.Contig3_All;CL2987.Contig1_All;CL3948.Contig3_All;CL3966.Contig10_All;CL4183.Contig1_All;CL4183.Contig3_All;CL4183.Contig4_All;CL5666.Contig1_All;CL5880.Contig1_All;CL6031.Contig1_All;CL6757.Contig2_All;CL7806.Contig2_All;CL7956.Contig2_All;CL8157.Contig1_All;CL8230.Contig3_All;CL8230.Contig6_All;CL8230.Contig10_Al…	K03006+K03006+K03006+K01510+K01510+K03006+K00857+K03006+K03006+K03006+K03006+K00940+K01937+K03006+K03006+K03006+K13421+K03021+K01464+K01464+K01464+K00943+K03006+K02324+K01513+K03046+K03006+K03046+K02684+K03006+K03006+K03006+K03006+K03006+K03006+K03006+K03004+K03006+K03787+K03006+K03006+K00876+K01510+K03006+K03006+K01240+K03006+K03046+K03006+K00876+K00876+K03006+K00940+K03006+K02321+K03006+K03046+…
Metabolism	Metabolism of cofactors and vitamins	Ubiquinone and other terpenoid-quinone biosynthesis	20	168	0.671105	0.999999	ko00130	CL2276.Contig14_All;CL3229.Contig3_All;CL4413.Contig5_All;CL7538.Contig2_All;Unigene15972_All;Unigene16965_All;Unigene21268_All;Unigene21652_All;Unigene23820_All;Unigene24394_All;Unigene24397_All;Unigene24398_All;Unigene24399_All;Unigene24401_All;Unigene24402_All;Unigene24403_All;Unigene29028_All;Unigene33882_All;CL364.Contig3_All;CL1929.Contig2_All	K00487+K14759+K00815+K00815+K06125+K03809+K12502+K03809+K03809+K12502+K12502+K12502+K12502+K12502+K12502+K12502+K00815+K12501+K01904+K01904
Genetic Information Processing	Folding, sorting and degradation	Sulfur relay system	4	35	0.671991	0.999999	ko04122	CL8862.Contig1_All;CL8862.Contig2_All;CL8862.Contig3_All;CL8862.Contig6_All	K11996+K11996+K11996+K11996
Genetic Information Processing	Folding, sorting and degradation	Protein processing in endoplasmic reticulum	161	1297	0.679885	0.999999	ko04141	CL2304.Contig2_All;CL2614.Contig1_All;CL2614.Contig4_All;CL2758.Contig2_All;CL3130.Contig2_All;CL3211.Contig3_All;CL3256.Contig2_All;CL3256.Contig3_All;CL3256.Contig6_All;CL3256.Contig9_All;CL3256.Contig15_All;CL3256.Contig16_All;CL3256.Contig17_All;CL3747.Contig2_All;CL3759.Contig2_All;CL3864.Contig2_All;CL3864.Contig4_All;CL3864.Contig5_All;CL3864.Contig11_All;CL4047.Contig3_All;CL4077.Contig10…	K14012+K10666+K10666+K10661+K01230+K14006+K10950+K10950+K10950+K10950+K10950+K10950+K10950+K09555+K01230+K09503+K09503+K09503+K09503+K03283+K04554+K03283+K03283+K09540+K03283+K12670+K12670+K14007+K10661+K13993+K13993+K14003+K10956+K12668+K13993+K13993+K03283+K03283+K14004+K04374+K03283+K03283+K03283+K03283+K09490+K03283+K03283+K03283+K13993+K09490+K13525+K03094+K14007+K14007+K08057+K06689+K14016+…
Metabolism	Metabolism of other amino acids	Selenocompound metabolism	21	179	0.699563	0.999999	ko00450	CL2570.Contig2_All;CL2570.Contig8_All;CL2570.Contig10_All;CL2944.Contig2_All;CL2944.Contig3_All;CL4886.Contig1_All;CL7415.Contig1_All;CL94.Contig11_All;CL94.Contig18_All;Unigene15072_All;Unigene26430_All;Unigene34855_All;CL1019.Contig1_All;CL1019.Contig4_All;CL1019.Contig20_All;CL1019.Contig24_All;CL1019.Contig28_All;CL1019.Contig31_All;CL1019.Contig33_All;CL2050.Contig3_All;CL2050.Contig6_All	K00384+K00384+K00384+K00384+K00384+K00384+K00384+K00549+K00549+K01758+K00549+K00549+K01739+K01739+K01739+K01739+K01739+K01739+K01739+K00549+K00549
Metabolism	Amino acid metabolism	Phenylalanine metabolism	36	305	0.725434	0.999999	ko00360	CL2276.Contig14_All;CL3136.Contig1_All;CL3136.Contig3_All;CL3136.Contig4_All;CL3136.Contig5_All;CL3136.Contig7_All;CL3136.Contig10_All;CL3136.Contig11_All;CL3136.Contig12_All;CL3136.Contig16_All;CL3136.Contig17_All;CL3136.Contig23_All;CL3136.Contig24_All;CL3344.Contig4_All;CL3873.Contig2_All;CL4413.Contig5_All;CL4558.Contig3_All;CL4558.Contig5_All;CL4958.Contig2_All;CL5392.Contig1_All;CL7538.Cont…	K00487+K14455+K14455+K14455+K14455+K14455+K14455+K14455+K14455+K14455+K14455+K14455+K14455+K00588+K01426+K00815+K00276+K00276+K01426+K01426+K00815+K01593+K01426+K01426+K01426+K10775+K01593+K01426+K01426+K10775+K01426+K00815+K01426+K01426+K01904+K01904
Metabolism	Lipid metabolism	Fatty acid elongation	16	141	0.734598	0.999999	ko00062	CL2319.Contig7_All;CL3443.Contig2_All;CL3443.Contig3_All;CL3443.Contig9_All;CL3541.Contig1_All;CL3541.Contig2_All;CL3541.Contig3_All;CL3954.Contig3_All;CL6610.Contig3_All;CL6610.Contig5_All;Unigene11001_All;Unigene35861_All;CL1944.Contig5_All;CL1944.Contig12_All;CL1944.Contig14_All;CL2143.Contig7_All	K15397+K15397+K15397+K15397+K01076+K01076+K01076+K10703+K01074+K01074+K10703+K15397+K15397+K15397+K15397+K15397
Metabolism	Amino acid metabolism	Glycine, serine and threonine metabolism	29	250	0.743625	0.999999	ko00260	CL2357.Contig5_All;CL2357.Contig8_All;CL2672.Contig2_All;CL2897.Contig4_All;CL3553.Contig3_All;CL3553.Contig5_All;CL3553.Contig7_All;CL3553.Contig10_All;CL3553.Contig14_All;CL4093.Contig3_All;CL4365.Contig2_All;CL4365.Contig3_All;CL4558.Contig3_All;CL4558.Contig5_All;CL7800.Contig2_All;CL8155.Contig4_All;CL8155.Contig5_All;Unigene9174_All;Unigene10964_All;Unigene11077_All;Unigene12926_All;Unigene…	K01754+K01754+K00499+K00600+K01620+K01620+K01620+K01620+K01620+K00058+K00872+K00872+K00276+K00276+K00605+K01695+K01695+K15919+K01620+K00600+K00382+K01758+K01754+K01079+K00605+K00831+K00605+K15633+K00600
Metabolism	Biosynthesis of other secondary metabolites	Caffeine metabolism	2	20	0.745963	0.999999	ko00232	CL4421.Contig6_All;CL4421.Contig11_All	K07409+K07409
Metabolism	Biosynthesis of other secondary metabolites	Indole alkaloid biosynthesis	2	21	0.770244	0.999999	ko00901	CL61.Contig2_All;Unigene13631_All	K01593+K01593
Metabolism	Biosynthesis of other secondary metabolites	Flavonoid biosynthesis	16	146	0.782901	0.999999	ko00941	CL2276.Contig14_All;CL3344.Contig4_All;CL3478.Contig2_All;CL4691.Contig1_All;CL5499.Contig5_All;CL6418.Contig2_All;Unigene839_All;Unigene20766_All;Unigene27034_All;Unigene29929_All;Unigene33813_All;CL322.Contig4_All;CL322.Contig5_All;CL322.Contig6_All;CL322.Contig10_All;CL1458.Contig1_All	K00487+K00588+K22845+K09754+K01859+K13082+K13065+K13080+K05278+K13065+K05278+K05278+K05278+K05277+K05278+K05278
Genetic Information Processing	Transcription	Spliceosome	164	1354	0.79437	0.999999	ko03040	CL2446.Contig4_All;CL2544.Contig2_All;CL2616.Contig1_All;CL2663.Contig1_All;CL2663.Contig2_All;CL2827.Contig4_All;CL2998.Contig3_All;CL3322.Contig5_All;CL3388.Contig10_All;CL3388.Contig12_All;CL3574.Contig3_All;CL3574.Contig9_All;CL3574.Contig13_All;CL4047.Contig3_All;CL4192.Contig8_All;CL4192.Contig14_All;CL4213.Contig2_All;CL4256.Contig2_All;CL4479.Contig1_All;CL4499.Contig6_All;CL4560.Contig1_…	K12833+K12818+K12818+K12815+K12815+K12862+K12823+K12823+K12890+K12890+K12812+K12812+K12812+K03283+K03283+K03283+K12878+K03283+K12858+K12830+K12875+K12873+K03283+K03283+K12864+K12868+K12868+K12852+K12831+K12831+K12811+K11094+K03283+K12811+K03283+K03283+K03283+K03283+K03283+K12812+K12812+K12822+K12822+K12881+K12811+K12811+K12811+K12837+K12837+K12837+K12837+K12837+K12835+K12835+K12835+K12835+K12900+…
Metabolism	Metabolism of cofactors and vitamins	Thiamine metabolism	8	79	0.808781	0.999999	ko00730	CL6367.Contig1_All;Unigene2088_All;Unigene8657_All;Unigene12967_All;Unigene21322_All;CL1552.Contig1_All;CL1552.Contig6_All;CL1552.Contig9_All	K01662+K00939+K00939+K00939+K00939+K03146+K03146+K03146
Metabolism	Carbohydrate metabolism	Citrate cycle (TCA cycle)	27	243	0.812038	0.999999	ko00020	CL2762.Contig7_All;CL3287.Contig2_All;CL3483.Contig2_All;CL3483.Contig3_All;CL3483.Contig4_All;CL3483.Contig6_All;CL4385.Contig1_All;CL5088.Contig3_All;CL5111.Contig6_All;CL5938.Contig1_All;CL6268.Contig3_All;CL7776.Contig1_All;Unigene10345_All;Unigene12706_All;Unigene12926_All;Unigene21686_All;Unigene26248_All;CL154.Contig1_All;CL154.Contig2_All;CL196.Contig3_All;Unigene27119_All;Unigene28924_Al…	K01681+K00164+K00162+K00162+K00162+K00162+K00235+K00658+K01681+K01648+K00030+K00031+K01647+K00026+K00382+K01610+K01610+K01610+K01610+K01900+K00026+K01647+K01647+K00026+K00162+K01681+K01681
Metabolism	Amino acid metabolism	Lysine biosynthesis	3	34	0.828659	0.999999	ko00300	CL3035.Contig2_All;CL3868.Contig1_All;CL4536.Contig1_All	K01778+K01714+K00215
Metabolism	Glycan biosynthesis and metabolism	Glycosphingolipid biosynthesis - lacto and neolacto series	1	13	0.831626	0.999999	ko00601	CL4676.Contig6_All	K01988
Metabolism	Metabolism of other amino acids	Taurine and hypotaurine metabolism	6	64	0.844529	0.999999	ko00430	CL4031.Contig3_All;CL5268.Contig2_All;CL5289.Contig9_All;CL5289.Contig10_All;CL8270.Contig3_All;Unigene18460_All	K10712+K18592+K10712+K10712+K10712+K01580
Metabolism	Metabolism of terpenoids and polyketides	Brassinosteroid biosynthesis	2	25	0.848132	0.999999	ko00905	CL410.Contig5_All;CL1772.Contig5_All	K09588+K20623
Metabolism	Metabolism of terpenoids and polyketides	Sesquiterpenoid and triterpenoid biosynthesis	7	74	0.851505	0.999999	ko00909	CL3757.Contig2_All;CL97.Contig1_All;CL97.Contig12_All;CL97.Contig13_All;CL97.Contig18_All;Unigene15005_All;Unigene21138_All	K00511+K00801+K00801+K00801+K00801+K14175+K00801
Metabolism	Biosynthesis of other secondary metabolites	Isoflavonoid biosynthesis	1	14	0.853195	0.999999	ko00943	Unigene13590_All	K13258
Metabolism	Lipid metabolism	Fatty acid biosynthesis	18	176	0.874987	0.999999	ko00061	CL2853.Contig4_All;CL2925.Contig3_All;CL4702.Contig1_All;CL4702.Contig2_All;CL4702.Contig3_All;CL5996.Contig2_All;Unigene8627_All;Unigene10929_All;Unigene10930_All;Unigene10931_All;Unigene18795_All;Unigene26247_All;Unigene26454_All;Unigene30593_All;CL847.Contig7_All;CL1639.Contig1_All;CL1795.Contig1_All;CL1795.Contig9_All	K00648+K00059+K01897+K01897+K01897+K10781+K00648+K10781+K10781+K10781+K02372+K01897+K10781+K01897+K10781+K01897+K03921+K03921
Metabolism	Metabolism of other amino acids	Cyanoamino acid metabolism	28	263	0.875726	0.999999	ko00460	CL2897.Contig4_All;CL3614.Contig1_All;CL3614.Contig2_All;CL3614.Contig3_All;CL4364.Contig2_All;CL4590.Contig8_All;CL5017.Contig9_All;CL5268.Contig2_All;CL5658.Contig3_All;CL5862.Contig13_All;CL5862.Contig27_All;CL6225.Contig2_All;CL8892.Contig12_All;Unigene5496_All;Unigene7464_All;Unigene11077_All;Unigene17681_All;Unigene17683_All;Unigene22165_All;Unigene26877_All;Unigene26879_All;Unigene26880_Al…	K00600+K01455+K01455+K01455+K22706+K01188+K01188+K18592+K22706+K01188+K01188+K05349+K01188+K01188+K01188+K00600+K01455+K01455+K01188+K01188+K01188+K01188+K05349+K05349+K01188+K01188+K05349+K00600
Metabolism	Metabolism of cofactors and vitamins	Pantothenate and CoA biosynthesis	21	204	0.883926	0.999999	ko00770	CL5472.Contig2_All;CL6360.Contig1_All;CL8230.Contig3_All;CL8230.Contig6_All;CL8230.Contig10_All;CL34.Contig6_All;CL34.Contig7_All;CL34.Contig9_All;CL34.Contig10_All;Unigene4256_All;Unigene4595_All;Unigene36560_All;CL449.Contig3_All;CL449.Contig11_All;CL449.Contig17_All;CL449.Contig24_All;CL449.Contig27_All;CL449.Contig32_All;CL449.Contig41_All;CL449.Contig47_All;CL1111.Contig5_All	K00826+K09680+K01464+K01464+K01464+K00826+K00826+K00826+K00826+K01513+K01652+K01513+K01652+K01652+K01652+K01652+K01652+K01652+K01652+K01652+K00207
Metabolism	Energy metabolism	Sulfur metabolism	16	161	0.890059	0.999999	ko00920	CL2314.Contig1_All;CL4573.Contig3_All;CL5192.Contig2_All;CL5882.Contig1_All;CL5882.Contig4_All;CL5882.Contig6_All;CL13.Contig3_All;Unigene34751_All;CL1019.Contig1_All;CL1019.Contig4_All;CL1019.Contig20_All;CL1019.Contig24_All;CL1019.Contig28_All;CL1019.Contig31_All;CL1019.Contig33_All;CL1661.Contig2_All	K17725+K01082+K00392+K00640+K00640+K00640+K00860+K15422+K01739+K01739+K01739+K01739+K01739+K01739+K01739+K01082
Metabolism	Carbohydrate metabolism	Ascorbate and aldarate metabolism	27	259	0.896166	0.999999	ko00053	CL2200.Contig6_All;CL3024.Contig3_All;CL3145.Contig3_All;CL3145.Contig5_All;CL4415.Contig2_All;CL5916.Contig2_All;CL6842.Contig7_All;CL7648.Contig2_All;CL8498.Contig2_All;CL8880.Contig16_All;Unigene4000_All;Unigene5251_All;Unigene5830_All;Unigene6657_All;Unigene7085_All;Unigene11183_All;Unigene14720_All;Unigene15227_All;Unigene31269_All;Unigene31900_All;Unigene34689_All;Unigene34690_All;Unigene36…	K10046+K00434+K18649+K18649+K14190+K00128+K17744+K00423+K16190+K08232+K08232+K08232+K08232+K08232+K08232+K12447+K00128+K12447+K00469+K08232+K00128+K00128+K12447+K00128+K08232+K10046+K17744
Metabolism	Biosynthesis of other secondary metabolites	Stilbenoid, diarylheptanoid and gingerol biosynthesis	6	73	0.918868	0.999999	ko00945	CL2276.Contig14_All;CL3344.Contig4_All;CL4691.Contig1_All;Unigene839_All;Unigene29929_All;Unigene34729_All	K00487+K00588+K09754+K13065+K13065+K16040
Metabolism	Carbohydrate metabolism	Amino sugar and nucleotide sugar metabolism	72	655	0.930911	0.999999	ko00520	CL2187.Contig1_All;CL2187.Contig2_All;CL2200.Contig6_All;CL2685.Contig9_All;CL2947.Contig3_All;CL3169.Contig6_All;CL3745.Contig4_All;CL3797.Contig2_All;CL4305.Contig1_All;CL4305.Contig2_All;CL4396.Contig4_All;CL4714.Contig7_All;CL5045.Contig1_All;CL5045.Contig3_All;CL5810.Contig3_All;CL5824.Contig1_All;CL5980.Contig1_All;CL6843.Contig4_All;CL7735.Contig1_All;CL8070.Contig1_All;CL8109.Contig12_All…	K08678+K08678+K10046+K13379+K01183+K15920+K20547+K08679+K20547+K20547+K20547+K01183+K13648+K13648+K01183+K01183+K00847+K01784+K01183+K00966+K00972+K00972+K00972+K12449+K12449+K16190+K12449+K00844+K01784+K12449+K12449+K17497+K00844+K12447+K08678+K20547+K20547+K12447+K15920+K01183+K00975+K12373+K20547+K00844+K20547+K00844+K01183+K12448+K15920+K01209+K01209+K01209+K20547+K20547+K12447+K10046+K13648+…
Metabolism	Glycan biosynthesis and metabolism	Glycosylphosphatidylinositol(GPI)-anchor biosynthesis	8	100	0.951974	0.999999	ko00563	Unigene3759_All;Unigene6472_All;Unigene6726_All;Unigene10168_All;Unigene20694_All;CL1264.Contig3_All;CL1264.Contig7_All;CL1264.Contig8_All	K11001+K11001+K11001+K03860+K03860+K05288+K05288+K05288
Metabolism	Lipid metabolism	Glycerolipid metabolism	33	333	0.956817	0.999999	ko00561	CL2842.Contig1_All;CL2842.Contig2_All;CL4125.Contig2_All;CL5398.Contig1_All;CL5580.Contig1_All;CL5763.Contig3_All;CL5916.Contig2_All;CL5928.Contig3_All;CL5974.Contig1_All;CL6180.Contig3_All;CL8050.Contig3_All;Unigene5026_All;Unigene10504_All;Unigene13198_All;Unigene14720_All;Unigene17517_All;Unigene21523_All;Unigene28112_All;Unigene28917_All;Unigene31331_All;Unigene34413_All;Unigene34535_All;Unig…	K13509+K13509+K00002+K01054+K00901+K13508+K00128+K13519+K21362+K06119+K09480+K00901+K07407+K00901+K00128+K13519+K00002+K06119+K00002+K13508+K00002+K00002+K00128+K00128+K00011+K00128+K03715+K18693+K18693+K11155+K00630+K07407+K13508
Genetic Information Processing	Translation	mRNA surveillance pathway	106	962	0.961088	0.999999	ko03015	CL2226.Contig3_All;CL2818.Contig4_All;CL2818.Contig6_All;CL3285.Contig3_All;CL3285.Contig11_All;CL3415.Contig6_All;CL3574.Contig3_All;CL3574.Contig9_All;CL3574.Contig13_All;CL3965.Contig2_All;CL4219.Contig1_All;CL4560.Contig1_All;CL4602.Contig1_All;CL5428.Contig3_All;CL6082.Contig2_All;CL6420.Contig7_All;CL6734.Contig3_All;CL12.Contig31_All;CL25.Contig1_All;CL25.Contig2_All;CL52.Contig13_All;CL53…	K14397+K14400+K14400+K06269+K06269+K04382+K12812+K12812+K12812+K14411+K13171+K12875+K14325+K14411+K11583+K04354+K14399+K13171+K12812+K12812+K12881+K00565+K00565+K00565+K00565+K00565+K11583+K11583+K13171+K14411+K14411+K14411+K14376+K13917+K13917+K13917+K11584+K11584+K14409+K14409+K14409+K14409+K14409+K12812+K12812+K12812+K14409+K14376+K14376+K04354+K13917+K14376+K14376+K14416+K13917+K12812+K14376+…
Genetic Information Processing	Replication and repair	Base excision repair	12	143	0.962738	0.999999	ko03410	CL2882.Contig1_All;CL5292.Contig1_All;CL6074.Contig2_All;CL8419.Contig5_All;CL8419.Contig6_All;CL8419.Contig8_All;CL8672.Contig1_All;Unigene1875_All;Unigene12599_All;Unigene19821_All;Unigene28015_All;CL1752.Contig2_All	K10747+K10773+K10802+K10773+K10773+K10773+K10773+K02324+K01246+K10771+K01246+K10771
Cellular Processes	Transport and catabolism	Endocytosis	114	1039	0.969974	0.999999	ko04144	CL2364.Contig2_All;CL2418.Contig8_All;CL2642.Contig1_All;CL2698.Contig2_All;CL2854.Contig2_All;CL3345.Contig1_All;CL3371.Contig4_All;CL3642.Contig2_All;CL3642.Contig3_All;CL3642.Contig4_All;CL3642.Contig5_All;CL3731.Contig5_All;CL3731.Contig6_All;CL4047.Contig3_All;CL4192.Contig8_All;CL4192.Contig14_All;CL4256.Contig2_All;CL4280.Contig1_All;CL4291.Contig1_All;CL4502.Contig5_All;CL4879.Contig3_All…	K18442+K19366+K12196+K07901+K07897+K18442+K12483+K05747+K05747+K05747+K05747+K12182+K12182+K03283+K03283+K03283+K03283+K10365+K12198+K12479+K18468+K18468+K01528+K07904+K07904+K03283+K03283+K12191+K12191+K12200+K12200+K12471+K12199+K12199+K05747+K19476+K03283+K12483+K05747+K12189+K03283+K03283+K03283+K03283+K07889+K03283+K10396+K10396+K10396+K05757+K05747+K03283+K05747+K05747+K00889+K18464+K00889+…
Metabolism	Lipid metabolism	Steroid biosynthesis	12	147	0.971303	0.999999	ko00100	CL3757.Contig2_All;CL4731.Contig2_All;CL5145.Contig4_All;CL5145.Contig8_All;CL7224.Contig3_All;CL97.Contig1_All;CL97.Contig12_All;CL97.Contig13_All;CL97.Contig18_All;Unigene21138_All;Unigene34348_All;CL1210.Contig1_All	K00511+K01853+K07748+K07748+K01853+K00801+K00801+K00801+K00801+K00801+K00213+K08246
Metabolism	Lipid metabolism	Ether lipid metabolism	11	138	0.972937	0.999999	ko00565	CL3690.Contig3_All;CL3690.Contig7_All;CL5928.Contig3_All;CL6283.Contig2_All;Unigene17517_All;Unigene17641_All;CL180.Contig3_All;CL180.Contig8_All;CL180.Contig14_All;CL422.Contig3_All;CL422.Contig5_All	K13510+K13510+K13519+K01114+K13519+K13510+K01115+K01115+K01115+K13510+K13510
Genetic Information Processing	Folding, sorting and degradation	Protein export	17	197	0.974236	0.999999	ko03060	CL2417.Contig1_All;CL4200.Contig3_All;CL4967.Contig2_All;CL7903.Contig3_All;CL7976.Contig5_All;CL8541.Contig1_All;Unigene1692_All;Unigene23917_All;Unigene26808_All;Unigene28174_All;Unigene30010_All;Unigene36293_All;CL370.Contig3_All;CL370.Contig5_All;CL892.Contig4_All;CL1331.Contig1_All;CL1915.Contig6_All	K03070+K09540+K10956+K03116+K09490+K03217+K09490+K09540+K09490+K09648+K09490+K09540+K03100+K03100+K10956+K03106+K09540
Metabolism	Biosynthesis of other secondary metabolites	Monobactam biosynthesis	2	41	0.974568	0.999999	ko00261	CL3868.Contig1_All;CL4536.Contig1_All	K01714+K00215
Metabolism	Carbohydrate metabolism	Propanoate metabolism	11	140	0.976431	0.999999	ko00640	CL2885.Contig2_All;CL3113.Contig3_All;CL5318.Contig1_All;CL5318.Contig3_All;CL7640.Contig2_All;Unigene12926_All;Unigene14338_All;Unigene22296_All;CL196.Contig3_All;Unigene27237_All;CL809.Contig4_All	K09699+K00140+K05605+K05605+K05605+K00382+K05605+K00166+K01900+K01720+K00167
Metabolism	Metabolism of cofactors and vitamins	Biotin metabolism	2	43	0.979863	0.999999	ko00780	CL2925.Contig3_All;Unigene18795_All	K00059+K02372
Genetic Information Processing	Folding, sorting and degradation	Proteasome	21	240	0.980758	0.999999	ko03050	CL2190.Contig1_All;CL2506.Contig4_All;CL2833.Contig3_All;CL6063.Contig2_All;CL7233.Contig3_All;CL7285.Contig2_All;CL7827.Contig2_All;Unigene1706_All;Unigene4070_All;Unigene7592_All;Unigene25502_All;CL144.Contig3_All;Unigene26723_All;CL573.Contig4_All;CL573.Contig8_All;CL573.Contig11_All;CL573.Contig15_All;CL573.Contig20_All;CL1660.Contig1_All;CL1660.Contig2_All;CL1660.Contig3_All	K02739+K02734+K03065+K02729+K02739+K03030+K02727+K03036+K03029+K03028+K02732+K03066+K03065+K03028+K03028+K03028+K03028+K03028+K03032+K03032+K03032
Genetic Information Processing	Replication and repair	Mismatch repair	9	124	0.982859	0.999999	ko03430	CL2377.Contig3_All;CL2377.Contig5_All;CL2882.Contig1_All;CL3225.Contig6_All;CL3607.Contig6_All;CL4789.Contig2_All;Unigene12258_All;Unigene15373_All;Unigene21655_All	K08734+K08734+K10747+K07466+K08737+K10740+K07466+K08739+K08734
Genetic Information Processing	Replication and repair	Non-homologous end-joining	1	32	0.987564	0.999999	ko03450	Unigene22116_All	K10777
Metabolism	Metabolism of other amino acids	Phosphonate and phosphinate metabolism	2	49	0.990096	0.999999	ko00440	Unigene2469_All;Unigene6366_All	K00968+K00968
Metabolism	Amino acid metabolism	Lysine degradation	12	163	0.990564	0.999999	ko00310	CL3216.Contig8_All;CL3287.Contig2_All;CL3511.Contig1_All;CL5088.Contig3_All;CL5916.Contig2_All;Unigene14720_All;Unigene34689_All;Unigene34690_All;Unigene36454_All;CL476.Contig1_All;CL1190.Contig1_All;CL2081.Contig3_All	K11420+K00164+K11420+K00658+K00128+K00128+K00128+K00128+K00128+K11422+K22748+K11419
Metabolism	Metabolism of cofactors and vitamins	Folate biosynthesis	9	137	0.993883	0.999999	ko00790	CL8767.Contig1_All;Unigene5564_All;Unigene7758_All;Unigene17749_All;Unigene34763_All;CL1818.Contig7_All;CL1818.Contig8_All;CL1818.Contig13_All;CL1818.Contig21_All	K01930+K01930+K01930+K14652+K00011+K13998+K13998+K13998+K13998
Metabolism	Glycan biosynthesis and metabolism	Other types of O-glycan biosynthesis	4	81	0.994707	0.999999	ko00514	CL16.Contig10_All;Unigene1901_All;Unigene16662_All;CL528.Contig5_All	K09667+K18134+K18134+K09667
Genetic Information Processing	Replication and repair	DNA replication	9	140	0.995223	0.999999	ko03030	CL2882.Contig1_All;CL3225.Contig6_All;CL4789.Contig2_All;Unigene1875_All;Unigene8814_All;Unigene10085_All;Unigene12258_All;Unigene24635_All;Unigene27530_All	K10747+K07466+K10740+K02324+K02541+K02684+K07466+K02542+K02321
Metabolism	Metabolism of cofactors and vitamins	Riboflavin metabolism	4	82	0.995228	0.999999	ko00740	CL7490.Contig4_All;Unigene4256_All;Unigene17749_All;Unigene36560_All	K00953+K01513+K14652+K01513
Metabolism	Glycan biosynthesis and metabolism	N-Glycan biosynthesis	17	228	0.996473	0.999999	ko00510	CL2295.Contig4_All;CL2295.Contig9_All;CL2295.Contig14_All;CL2303.Contig3_All;CL3130.Contig2_All;CL3660.Contig9_All;CL3759.Contig2_All;CL4392.Contig5_All;CL4392.Contig10_All;CL5233.Contig2_All;CL5481.Contig3_All;Unigene10957_All;Unigene11486_All;Unigene32990_All;CL1472.Contig4_All;CL1472.Contig5_All;CL2102.Contig2_All	K03850+K03850+K03850+K03848+K01230+K01001+K01230+K12670+K12670+K12668+K01231+K07441+K07252+K12667+K00729+K00729+K03847
Metabolism	Lipid metabolism	Glycerophospholipid metabolism	46	506	0.996528	0.999999	ko00564	CL2829.Contig2_All;CL2829.Contig3_All;CL2842.Contig1_All;CL2842.Contig2_All;CL3690.Contig3_All;CL3690.Contig7_All;CL4937.Contig4_All;CL5580.Contig1_All;CL5763.Contig3_All;CL5928.Contig3_All;CL6275.Contig1_All;CL6283.Contig2_All;CL7105.Contig1_All;CL7105.Contig4_All;CL7105.Contig8_All;CL7105.Contig9_All;CL7105.Contig12_All;Unigene2469_All;Unigene5026_All;Unigene6366_All;Unigene13198_All;Unigene155…	K00006+K00006+K13509+K13509+K13510+K13510+K06130+K00901+K13508+K13519+K05929+K01114+K06130+K06130+K06130+K06130+K06130+K00968+K00901+K00968+K00901+K00006+K13519+K13510+K01126+K05929+K01115+K01115+K01115+K13508+K13510+K13510+K14156+K14156+K14156+K14156+K14156+K14156+K18696+K18696+K18693+K18693+K00630+K01126+K01126+K13508
Metabolism	Metabolism of terpenoids and polyketides	Terpenoid backbone biosynthesis	17	229	0.996709	0.999999	ko00900	CL3072.Contig4_All;CL3072.Contig7_All;CL3072.Contig8_All;CL5469.Contig10_All;CL5469.Contig12_All;CL5469.Contig13_All;CL6037.Contig3_All;CL6367.Contig1_All;CL6649.Contig2_All;CL7759.Contig1_All;CL7759.Contig2_All;Unigene8292_All;Unigene10108_All;Unigene21445_All;Unigene23168_All;CL1193.Contig2_All;CL1596.Contig1_All	K12742+K12742+K12742+K01641+K01641+K01641+K00099+K01662+K05954+K12742+K12742+K01597+K13789+K13789+K05906+K13789+K11778
Metabolism	Metabolism of cofactors and vitamins	Nicotinate and nicotinamide metabolism	11	172	0.997919	0.999999	ko00760	CL4007.Contig1_All;Unigene4256_All;Unigene6461_All;Unigene7982_All;Unigene16267_All;Unigene24071_All;Unigene24369_All;Unigene36560_All;CL1132.Contig1_All;CL1132.Contig2_All;CL1132.Contig7_All	K00767+K01513+K00858+K00858+K03787+K01240+K00858+K01513+K01081+K01081+K01081
Metabolism	Metabolism of cofactors and vitamins	Vitamin B6 metabolism	1	48	0.998616	0.999999	ko00750	CL1718.Contig5_All	K00831
Genetic Information Processing	Replication and repair	Homologous recombination	8	144	0.99874	0.999999	ko03440	CL2754.Contig7_All;CL3225.Contig6_All;CL4789.Contig2_All;Unigene12258_All;Unigene18700_All;Unigene20942_All;Unigene27622_All;Unigene28075_All	K11864+K07466+K10740+K07466+K10882+K10882+K10683+K10728
Metabolism	Metabolism of cofactors and vitamins	Porphyrin and chlorophyll metabolism	11	179	0.998832	0.999999	ko00860	CL2447.Contig4_All;CL2520.Contig1_All;CL3632.Contig1_All;CL5439.Contig4_All;Unigene23011_All;Unigene25431_All;CL139.Contig11_All;CL186.Contig2_All;CL260.Contig2_All;CL260.Contig6_All;CL1599.Contig7_All	K04035+K01599+K13544+K13544+K02303+K02492+K01772+K00228+K03405+K03405+K02492
Cellular Processes	Transport and catabolism	Phagosome	37	443	0.998875	0.999999	ko04145	CL2854.Contig2_All;CL3731.Contig5_All;CL3731.Contig6_All;CL4018.Contig2_All;CL4490.Contig1_All;CL4490.Contig4_All;CL4490.Contig6_All;CL4967.Contig2_All;CL7414.Contig2_All;CL8111.Contig3_All;CL48.Contig6_All;CL75.Contig1_All;CL75.Contig4_All;CL8485.Contig54_All;CL8829.Contig4_All;CL8829.Contig6_All;CL8829.Contig17_All;Unigene3596_All;Unigene4096_All;Unigene5329_All;Unigene10712_All;Unigene10751_Al…	K07897+K12182+K12182+K02151+K07374+K07374+K07374+K10956+K04392+K07889+K05692+K01365+K01365+K07374+K07375+K07375+K07375+K08488+K08057+K02155+K05692+K05692+K07375+K07375+K07375+K07375+K08057+K08057+K12182+K12182+K08054+K07374+K07375+K10956+K00921+K08054+K08054
Genetic Information Processing	Folding, sorting and degradation	SNARE interactions in vesicular transport	6	125	0.999225	0.999999	ko04130	CL3437.Contig2_All;CL3490.Contig3_All;Unigene3596_All;Unigene14366_All;CL1820.Contig1_All;CL2093.Contig4_All	K08503+K08486+K08488+K08506+K08504+K08493
Genetic Information Processing	Folding, sorting and degradation	Ubiquitin mediated proteolysis	69	766	0.999652	0.999999	ko04120	CL2234.Contig5_All;CL2241.Contig3_All;CL2241.Contig14_All;CL2241.Contig15_All;CL2410.Contig6_All;CL2410.Contig12_All;CL2410.Contig14_All;CL2774.Contig1_All;CL2774.Contig3_All;CL2774.Contig6_All;CL3398.Contig8_All;CL3398.Contig14_All;CL3819.Contig9_All;CL4077.Contig10_All;CL4710.Contig1_All;CL4710.Contig4_All;CL4813.Contig3_All;CL5095.Contig9_All;CL5095.Contig10_All;CL5242.Contig3_All;CL5366.Conti…	K03178+K10590+K10590+K10590+K10581+K10581+K10581+K10573+K10573+K10573+K10590+K10590+K03875+K04554+K10589+K10589+K10576+K10581+K10581+K10583+K03362+K10588+K10573+K10144+K10598+K10144+K10144+K10144+K10144+K10144+K10144+K10144+K03094+K10592+K10144+K10592+K06689+K10144+K06689+K06689+K10614+K06689+K06689+K10614+K10144+K10260+K04706+K06689+K06689+K10614+K06689+K06689+K10579+K10576+K10576+K10576+K10576+…
Genetic Information Processing	Translation	Aminoacyl-tRNA biosynthesis	16	255	0.999787	0.999999	ko00970	CL3076.Contig4_All;CL5072.Contig3_All;CL5739.Contig2_All;CL7546.Contig2_All;CL7821.Contig5_All;Unigene15104_All;Unigene25228_All;Unigene27781_All;CL965.Contig10_All;CL1122.Contig9_All;CL1438.Contig3_All;CL1960.Contig4_All;CL1960.Contig9_All;CL1960.Contig10_All;CL1960.Contig11_All;CL1960.Contig22_All	K01870+K01866+K01870+K01872+K01890+K01870+K01870+K01870+K01883+K02433+K02433+K02433+K02433+K02433+K02433+K02433
Genetic Information Processing	Replication and repair	Nucleotide excision repair	8	179	0.999956	0.999999	ko03420	CL2882.Contig1_All;CL3225.Contig6_All;CL4450.Contig3_All;CL4789.Contig2_All;Unigene1875_All;Unigene12258_All;CL199.Contig1_All;CL199.Contig7_All	K10747+K07466+K06634+K10740+K02324+K07466+K03143+K03143
Genetic Information Processing	Folding, sorting and degradation	RNA degradation	61	740	0.999973	0.999999	ko03018	CL2468.Contig4_All;CL2468.Contig5_All;CL2532.Contig9_All;CL2576.Contig13_All;CL2576.Contig22_All;CL3595.Contig4_All;CL4036.Contig6_All;CL4653.Contig1_All;CL6181.Contig3_All;CL6636.Contig2_All;CL6805.Contig2_All;CL7002.Contig2_All;CL7935.Contig1_All;CL7997.Contig1_All;CL104.Contig39_All;CL8488.Contig3_All;CL8488.Contig4_All;CL8488.Contig5_All;CL8488.Contig7_All;CL8488.Contig11_All;CL8564.Contig27_…	K12604+K12604+K12605+K03514+K03514+K04043+K12599+K12619+K12616+K01689+K12614+K04077+K12608+K01689+K12607+K00850+K00850+K00850+K00850+K00850+K12598+K03514+K12619+K12607+K00850+K12606+K12606+K12598+K12614+K12585+K18681+K12608+K04043+K12617+K00850+K00850+K12598+K13126+K01689+K04043+K13126+K04043+K01689+K04043+K12621+K00850+K12598+K12598+K12617+K12598+K12620+K12616+K12616+K12606+K11600+K01148+K01148+…
Genetic Information Processing	Translation	Ribosome biogenesis in eukaryotes	27	437	0.999998	0.999999	ko03008	CL2923.Contig1_All;CL3242.Contig3_All;CL3242.Contig4_All;CL3565.Contig3_All;CL3960.Contig1_All;CL3960.Contig4_All;CL4653.Contig1_All;CL7058.Contig2_All;CL7774.Contig1_All;CL7977.Contig2_All;CL8604.Contig35_All;CL8815.Contig5_All;CL8833.Contig8_All;Unigene3860_All;Unigene6821_All;Unigene7011_All;Unigene7489_All;Unigene11696_All;Unigene13030_All;Unigene14292_All;Unigene15503_All;Unigene34762_All;CL…	K14544+K14537+K14537+K03264+K14570+K14570+K12619+K07179+K14544+K03097+K03264+K12619+K03115+K03115+K03115+K03115+K03115+K03097+K07936+K03097+K14570+K14571+K03539+K14290+K14290+K03264+K03264
Genetic Information Processing	Transcription	Basal transcription factors	7	207	0.999999	0.999999	ko03022	CL4450.Contig3_All;CL4563.Contig4_All;CL7703.Contig4_All;CL199.Contig1_All;CL199.Contig7_All;Unigene36395_All;CL1600.Contig2_All	K06634+K03120+K03126+K03143+K03143+K03132+K14649
