# Supplementary material for: Transcriptome analysis and phenotyping of walnut seedling roots under nitrogen stresses
Source: Sci Rep. 2022 Jul 14;12:12066. doi: 10.1038/s41598-022-14850-2 (PMC9283388; doi:10.1038/s41598-022-14850-2)
Supplement: Supplementary file 7 — Supplementary Information 7. [file 41598_2022_14850_MOESM7_ESM.xlsx]

## Sheet: Sheet1
	qRT-PCR					RNA-seq
gene_id	L-vs-EL	L-vs-H			gene_id	L-vs-EL	L-vs-H
CL6197.Contig1_All	-3.415	-2.7025			CL6197.Contig1_All	-4.0539	-3.77118
CL7114.Contig1_All	1.425	2.1825			CL7114.Contig1_All	2.0806	2.65128
Unigene8385_All	-1.3175	-6.0075			Unigene8385_All	-2.19322	-9.34633
CL8651.Contig7_All	-5.7425	-5.9525			CL8651.Contig7_All	-8.65251	-8.61402
Unigene19778_All	1.6525	1.875			Unigene19778_All	2.0273	2.63165
Unigene5814_All	-6.6575	2.41			Unigene5814_All	-6.26359	4.67658
CL1426.Contig3_All	1.3325	1.025			CL1426.Contig3_All	2.36619	3.55962
CL4305.Contig1_All	-2.9975	1.52			CL4305.Contig1_All	-2.01551	2.2373
CL5246.Contig2_All	2.41	1.975			CL5246.Contig2_All	4.29844	3.45576
CL8824.Contig8_All	0.925	0.6575			CL8824.Contig8_All	2.2186	2.22178
Unigene2028_All	-5.38333	-2.79583			Unigene2028_All	-6.21045	-3.587
Unigene27200_All	-1.76	-2.085			Unigene27200_All	-3.70349	-3.24996
CL415.Contig17_All	-1.7125	-1.605			CL415.Contig17_All	-2.17587	-2.10566
Unigene12341_All	-2.08	-1.695			Unigene12341_All	-2.35616	-2.67131
CL1093.Contig1_All	1.4825	1.985			CL1093.Contig1_All	2.08353	3.25357
CL4119.Contig1_All	-4.025	-5.18			CL4119.Contig1_All	-6.15451	-6.56581
CL1179.Contig6_All	1.4675	2.0225			CL1179.Contig6_All	3.08383	4.8905
Unigene6821_All	0.9675	1.4625			Unigene6821_All	2.18294	2.38984
Unigene27769_All	-1.2825	-2.34			Unigene27769_All	-2.97757	-3.62714
Unigene4961_All	2.195	3.135			Unigene4961_All	4.12849	5.24285
